# Supplementary material for: Numerical simulation of unsteady aerodynamic interactions of contra-rotating axial fan
Source: PLoS One. 2018 Jul 19;13(7):e0200510. doi: 10.1371/journal.pone.0200510 (PMC6053160; doi:10.1371/journal.pone.0200510)
Supplement: S1 File — (ZIP) [file pone.0200510.s001.zip]

Archive with 6 entries (5 files):
- Minimal Data/Fig 10.xlsx
- Minimal Data/Fig 11.xlsx
- Minimal Data/Fig 5.xlsx
- Minimal Data/Fig 6.xlsx
- Minimal Data/Fig 8.xlsx
- Minimal Data/
