# Supplementary material for: Numerical simulation of unsteady aerodynamic interactions of contra-rotating axial fan
Source: PLoS One. 2018 Jul 19;13(7):e0200510. doi: 10.1371/journal.pone.0200510 (PMC6053160; doi:10.1371/journal.pone.0200510)
Supplement: S1 File — (ZIP) [file pone.0200510.s001.zip › Minimal Data/Fig 10.xlsx]

## Sheet: rotor1
0.3chord											0.5chord										0.7chord										0.9chord										1.1chord
Chart Count							time-average value				Chart Count						time-average value				Chart Count						time-average value				Chart Count						time-average value				Chart Count						time-average value
-1			101994				101994				-1			102002			102002				-1			102004			102004				-1			102007			102007				-1			102008			102008
-0.982143			102130				102130				-0.982143			102133			102133				-0.982143			102135			102135				-0.982143			102136			102136				-0.982143			102136			102136
-0.964286			102162				102162				-0.964286			102167			102167				-0.964286			102169			102169				-0.964286			102171			102171				-0.964286			102172			102172
-0.946429			102154				102154				-0.946429			102158			102158				-0.946429			102160			102160				-0.946429			102162			102162				-0.946429			102163			102163
-0.928571			102150				102150				-0.928571			102154			102154				-0.928571			102156			102157				-0.928571			102158			102158				-0.928571			102159			102160
-0.910714			102146				102146				-0.910714			102150			102150				-0.910714			102153			102153				-0.910714			102154			102154				-0.910714			102156			102156
-0.892857			102140				102140				-0.892857			102145			102145				-0.892857			102147			102147				-0.892857			102149			102149				-0.892857			102150			102150
-0.875			102133				102133				-0.875			102138			102138				-0.875			102140			102140				-0.875			102142			102142				-0.875			102144			102144
-0.857143			102124				102124				-0.857143			102129			102129				-0.857143			102131			102131				-0.857143			102133			102133				-0.857143			102135			102135
-0.839286			102110				102110				-0.839286			102115			102115				-0.839286			102118			102118				-0.839286			102120			102120				-0.839286			102122			102122
-0.821429			102091				102091				-0.821429			102096			102096				-0.821429			102099			102099				-0.821429			102101			102101				-0.821429			102103			102103
-0.803571			102064				102064				-0.803571			102070			102070				-0.803571			102072			102073				-0.803571			102075			102075				-0.803571			102077			102077
-0.785714			102030				102030				-0.785714			102035			102035				-0.785714			102038			102038				-0.785714			102040			102041				-0.785714			102042			102042
-0.767857			101991				101991				-0.767857			101996			101996				-0.767857			101999			101999				-0.767857			102001			102001				-0.767857			102003			102003
-0.75			101951				101950				-0.75			101956			101956				-0.75			101958			101958				-0.75			101960			101960				-0.75			101962			101962
-0.732143			101905				101905				-0.732143			101910			101910				-0.732143			101912			101912				-0.732143			101914			101914				-0.732143			101915			101916
-0.714286			101838				101838				-0.714286			101842			101842				-0.714286			101844			101844				-0.714286			101846			101846				-0.714286			101847			101847
-0.696429			101730				101730				-0.696429			101734			101734				-0.696429			101736			101736				-0.696429			101737			101737				-0.696429			101739			101739
-0.678571			101581				101580				-0.678571			101584			101584				-0.678571			101586			101586				-0.678571			101587			101587				-0.678571			101589			101589
-0.660714			101389				101389				-0.660714			101392			101392				-0.660714			101394			101394				-0.660714			101395			101395				-0.660714			101397			101397
-0.642857			101190				101190				-0.642857			101193			101193				-0.642857			101194			101195				-0.642857			101196			101196				-0.642857			101197			101197
-0.625			100992				100992				-0.625			100995			100995				-0.625			100996			100996				-0.625			100997			100998				-0.625			100999			100999
-0.607143			100797				100797				-0.607143			100800			100800				-0.607143			100801			100801				-0.607143			100802			100802				-0.607143			100803			100803
-0.589286			100603				100603				-0.589286			100606			100606				-0.589286			100607			100607				-0.589286			100608			100608				-0.589286			100609			100609
-0.571429			100410				100410				-0.571429			100412			100412				-0.571429			100413			100413				-0.571429			100414			100414				-0.571429			100415			100415
-0.553571			100219				100219				-0.553571			100221			100221				-0.553571			100222			100222				-0.553571			100223			100223				-0.553571			100224			100224
-0.535714			100035				100035				-0.535714			100037			100037				-0.535714			100038			100038				-0.535714			100039			100039				-0.535714			100040			100040
-0.517857			99860.2				99860.2				-0.517857			99862.3			99862.4				-0.517857			99863.2			99863.3				-0.517857			99864			99864.1				-0.517857			99865.2			99865.4
-0.5			99691.3				99691.3				-0.5			99693			99693.1				-0.5			99693.7			99693.8				-0.5			99694.5			99694.6				-0.5			99695.7			99695.8
-0.482143			99523.3				99523.3				-0.482143			99525.2			99525.2				-0.482143			99525.9			99526				-0.482143			99526.6			99526.7				-0.482143			99527.8			99527.8
-0.464286			99358.4				99358.5				-0.464286			99360.1			99360.2				-0.464286			99360.8			99360.8				-0.464286			99361.5			99361.6				-0.464286			99362.5			99362.6
-0.446429			99205.6				99205.6				-0.446429			99207			99207.1				-0.446429			99207.6			99207.7				-0.446429			99208.3			99208.4				-0.446429			99209.4			99209.5
-0.428571			99069				99069				-0.428571			99070.4			99070.5				-0.428571			99071			99071				-0.428571			99071.6			99071.7				-0.428571			99072.5			99072.6
-0.410714			98960				98960.1				-0.410714			98961.3			98961.4				-0.410714			98961.9			98962				-0.410714			98962.5			98962.6				-0.410714			98963.4			98963.4
-0.392857			98873.9				98873.9				-0.392857			98875			98875.1				-0.392857			98875.5			98875.6				-0.392857			98876			98876.1				-0.392857			98876.8			98876.9
-0.375			98782.4				98782.5				-0.375			98783.5			98783.5				-0.375			98783.9			98784				-0.375			98784.4			98784.5				-0.375			98785.1			98785.2
-0.357143			98673				98673.1				-0.357143			98674			98674.1				-0.357143			98674.3			98674.4				-0.357143			98674.7			98674.8				-0.357143			98675.3			98675.4
-0.339286			98577.1				98577.2				-0.339286			98578			98578.1				-0.339286			98578.3			98578.4				-0.339286			98578.7			98578.9				-0.339286			98579.2			98579.4
-0.321429			98552				98552				-0.321429			98552.6			98552.7				-0.321429			98552.6			98552.8				-0.321429			98552.9			98553				-0.321429			98553.3			98553.4
-0.303571			98604.1				98604.1				-0.303571			98604.2			98604.3				-0.303571			98604.3			98604.4				-0.303571			98604.4			98604.5				-0.303571			98604.6			98604.7
-0.285714			98698.3				98698.4				-0.285714			98698.4			98698.4				-0.285714			98698.5			98698.6				-0.285714			98698.5			98698.6				-0.285714			98698.5			98698.7
-0.267857			98843.1				98843.1				-0.267857			98843			98843.1				-0.267857			98843			98843.1				-0.267857			98842.9			98843				-0.267857			98842.8			98842.9
-0.25			99015.3				99015.4				-0.25			99015			99015.1				-0.25			99014.8			99014.9				-0.25			99014.7			99014.8				-0.25			99014.3			99014.3
-0.232143			99081.5				99081.6				-0.232143			99080.9			99081				-0.232143			99080.6			99080.7				-0.232143			99080.2			99080.4				-0.232143			99079.6			99079.7
-0.214286			99117				99117.1				-0.214286			99116.1			99116.2				-0.214286			99115.7			99115.8				-0.214286			99115.2			99115.3				-0.214286			99114.3			99114.4
-0.196429			99245.7				99245.8				-0.196429			99244.4			99244.5				-0.196429			99243.9			99244				-0.196429			99243.2			99243.3				-0.196429			99242			99242.1
-0.178571			99508.5				99508.6				-0.178571			99507.1			99507.1				-0.178571			99506.5			99506.6				-0.178571			99505.6			99505.8				-0.178571			99504.2			99504.3
-0.160714			99838.4				99838.5				-0.160714			99836.8			99836.9				-0.160714			99836.2			99836.3				-0.160714			99835.4			99835.5				-0.160714			99833.8			99833.9
-0.142857			100142				100142				-0.142857			100140			100140				-0.142857			100140			100140				-0.142857			100139			100139				-0.142857			100137			100137
-0.125			100261				100261				-0.125			100259			100260				-0.125			100258			100258				-0.125			100257			100257				-0.125			100255			100255
-0.107143			100233				100233				-0.107143			100231			100231				-0.107143			100230			100230				-0.107143			100229			100229				-0.107143			100226			100226
-0.0892857			100028				100028				-0.0892857			100026			100026				-0.0892857			100024			100024				-0.0892857			100022			100022				-0.0892857			100019			100019
-0.0714286			99572.2				99572.2				-0.0714286			99569.1			99569.1				-0.0714286			99567.5			99567.6				-0.0714286			99565.2			99565.3				-0.0714286			99560.5			99560.6
-0.0535714			98884.9				98884.9				-0.0535714			98881.9			98881.9				-0.0535714			98881.1			98881.2				-0.0535714			98878.4			98878.4				-0.0535714			98872.6			98872.7
-0.0357143			98487.6				98487.6				-0.0357143			98483.5			98483.6				-0.0357143			98482.1			98482.2				-0.0357143			98478.7			98478.8				-0.0357143			98471.7			98471.9
-0.0178571			99603.6				99603.6				-0.0178571			99599.1			99599.2				-0.0178571			99596.8			99596.9				-0.0178571			99593.4			99593.5				-0.0178571			99586.3			99586.5
0			101895				101895				0			101893			101893				0			101892			101892				0			101891			101891				0			101886			101886
0.0178571			103803				103803				0.0178571			103803			103803				0.0178571			103803			103803				0.0178571			103802			103802				0.0178571			103799			103799
0.0357143			105145				105145				0.0357143			105145			105145				0.0357143			105146			105147				0.0357143			105147			105147				0.0357143			105145			105145
0.0535714			105427				105427				0.0535714			105428			105429				0.0535714			105429			105429				0.0535714			105430			105430				0.0535714			105431			105431
0.0714286			105143				105143				0.0714286			105146			105146				0.0714286			105148			105148				0.0714286			105149			105150				0.0714286			105152			105152
0.0892857			103913				103913				0.0892857			103913			103914				0.0892857			103914			103914				0.0892857			103914			103914				0.0892857			103918			103918
0.107143			102412				102412				0.107143			102410			102410				0.107143			102408			102408				0.107143			102407			102407				0.107143			102411			102411
0.125			101321				101321				0.125			101316			101316				0.125			101312			101312				0.125			101311			101312				0.125			101317			101317
0.142857			100971				100971				0.142857			100981			100981				0.142857			100982			100982				0.142857			100990			100990				0.142857			100991			100991
0.160714			101494				101494				0.160714			101498			101498				0.160714			101500			101500				0.160714			101505			101505				0.160714			101509			101509
0.178571			101766				101766				0.178571			101767			101767				0.178571			101768			101768				0.178571			101768			101769				0.178571			101773			101773
0.196429			101829				101829				0.196429			101830			101830				0.196429			101831			101831				0.196429			101831			101831				0.196429			101835			101835
0.214286			101813				101813				0.214286			101814			101814				0.214286			101814			101814				0.214286			101815			101815				0.214286			101818			101818
0.232143			101731				101731				0.232143			101731			101731				0.232143			101732			101732				0.232143			101733			101733				0.232143			101736			101736
0.25			101633				101633				0.25			101634			101634				0.25			101635			101635				0.25			101636			101636				0.25			101639			101639
0.267857			101583				101583				0.267857			101583			101583				0.267857			101583			101583				0.267857			101584			101584				0.267857			101587			101587
0.285714			101601				101602				0.285714			101602			101602				0.285714			101602			101603				0.285714			101603			101603				0.285714			101606			101606
0.303571			101655				101655				0.303571			101656			101656				0.303571			101658			101658				0.303571			101659			101659				0.303571			101662			101662
0.321429			101693				101693				0.321429			101693			101693				0.321429			101693			101693				0.321429			101694			101694				0.321429			101696			101696
0.339286			101707				101707				0.339286			101707			101707				0.339286			101707			101707				0.339286			101706			101707				0.339286			101708			101708
0.357143			101722				101722				0.357143			101723			101723				0.357143			101723			101723				0.357143			101723			101723				0.357143			101725			101725
0.375			101750				101750				0.375			101750			101750				0.375			101751			101751				0.375			101751			101751				0.375			101753			101753
0.392857			101780				101780				0.392857			101779			101779				0.392857			101779			101779				0.392857			101779			101779				0.392857			101780			101780
0.410714			101819				101819				0.410714			101817			101817				0.410714			101817			101817				0.410714			101817			101817				0.410714			101819			101819
0.428571			101877				101877				0.428571			101876			101876				0.428571			101877			101877				0.428571			101877			101877				0.428571			101879			101879
0.446429			101941				101941				0.446429			101940			101940				0.446429			101942			101942				0.446429			101942			101942				0.446429			101944			101944
0.464286			101986				101986				0.464286			101985			101985				0.464286			101987			101987				0.464286			101987			101987				0.464286			101989			101989
0.482143			102014				102014				0.482143			102012			102012				0.482143			102014			102014				0.482143			102013			102014				0.482143			102015			102015
0.5			102041				102041				0.5			102039			102039				0.5			102040			102041				0.5			102040			102040				0.5			102041			102041
0.517857			102071				102071				0.517857			102069			102069				0.517857			102071			102071				0.517857			102070			102070				0.517857			102072			102072
0.535714			102103				102103				0.535714			102100			102100				0.535714			102102			102102				0.535714			102101			102101				0.535714			102102			102102
0.553571			102135				102134				0.553571			102131			102131				0.553571			102133			102133				0.553571			102132			102133				0.553571			102133			102134
0.571429			102165				102164				0.571429			102160			102160				0.571429			102163			102163				0.571429			102162			102162				0.571429			102163			102163
0.589286			102190				102189				0.589286			102185			102185				0.589286			102188			102188				0.589286			102187			102187				0.589286			102187			102188
0.607143			102211				102210				0.607143			102205			102205				0.607143			102208			102208				0.607143			102207			102207				0.607143			102208			102208
0.625			102227				102227				0.625			102221			102221				0.625			102224			102224				0.625			102223			102223				0.625			102224			102224
0.642857			102241				102241				0.642857			102233			102233				0.642857			102237			102237				0.642857			102236			102236				0.642857			102236			102236
0.660714			102255				102254				0.660714			102245			102245				0.660714			102249			102249				0.660714			102248			102248				0.660714			102248			102248
0.678571			102265				102265				0.678571			102254			102254				0.678571			102258			102258				0.678571			102257			102257				0.678571			102257			102257
0.696429			102268				102268				0.696429			102256			102256				0.696429			102258			102258				0.696429			102257			102257				0.696429			102257			102257
0.714286			102262				102261				0.714286			102249			102249				0.714286			102249			102249				0.714286			102248			102248				0.714286			102248			102248
0.732143			102242				102241				0.732143			102232			102232				0.732143			102236			102236				0.732143			102236			102236				0.732143			102236			102236
0.75			102210				102209				0.75			102205			102205				0.75			102211			102211				0.75			102211			102211				0.75			102210			102210
0.767857			102178				102178				0.767857			102171			102171				0.767857			102172			102172				0.767857			102171			102171				0.767857			102171			102171
0.785714			102125				102125				0.785714			102117			102117				0.785714			102118			102118				0.785714			102118			102118				0.785714			102118			102118
0.803571			102056				102056				0.803571			102049			102049				0.803571			102052			102052				0.803571			102052			102053				0.803571			102053			102053
0.821429			101992				101992				0.821429			101986			101986				0.821429			101989			101989				0.821429			101989			101990				0.821429			101990			101990
0.839286			101957				101957				0.839286			101951			101951				0.839286			101952			101953				0.839286			101953			101953				0.839286			101953			101953
0.857143			101947				101947				0.857143			101943			101943				0.857143			101944			101945				0.857143			101945			101945				0.857143			101945			101945
0.875			101940				101940				0.875			101938			101938				0.875			101939			101939				0.875			101939			101939				0.875			101939			101939
0.892857			101923				101923				0.892857			101922			101922				0.892857			101922			101923				0.892857			101923			101923				0.892857			101924			101924
0.910714			101900				101900				0.910714			101899			101899				0.910714			101899			101899				0.910714			101901			101901				0.910714			101901			101901
0.928571			101897				101897				0.928571			101898			101898				0.928571			101899			101899				0.928571			101900			101900				0.928571			101901			101901
0.946429			101914				101913				0.946429			101913			101913				0.946429			101914			101914				0.946429			101915			101915				0.946429			101916			101916
0.964286			101936				101936				0.964286			101937			101937				0.964286			101937			101937				0.964286			101939			101939				0.964286			101940			101940
0.982143			101950				101950				0.982143			101955			101955				0.982143			101956			101956				0.982143			101958			101958				0.982143			101959			101959
1											1										1										1										1

## Sheet: rotor2
0.3chord										0.5chord										0.7chord										0.9chord										1.1chord
Chart Count						time-average value				Chart Count						time-average value				Chart Count						time-average value				Chart Count						time-average value				Chart Count						time-average value
-1			103885			103886				-1			103882			103882				-1			103877			103877				-1			103873			103873				-1			103871			103871
-0.982143			103912			103913				-0.982143			103909			103909				-0.982143			103904			103904				-0.982143			103900			103900				-0.982143			103897			103897
-0.964286			103973			103974				-0.964286			103970			103970				-0.964286			103965			103965				-0.964286			103961			103961				-0.964286			103958			103958
-0.946429			103885			103885				-0.946429			103883			103883				-0.946429			103878			103878				-0.946429			103874			103874				-0.946429			103872			103873
-0.928571			103697			103697				-0.928571			103697			103697				-0.928571			103691			103691				-0.928571			103687			103688				-0.928571			103687			103687
-0.910714			103648			103648				-0.910714			103649			103649				-0.910714			103643			103643				-0.910714			103639			103640				-0.910714			103639			103639
-0.892857			103625			103625				-0.892857			103627			103627				-0.892857			103621			103621				-0.892857			103618			103618				-0.892857			103617			103617
-0.875			103569			103569				-0.875			103572			103572				-0.875			103565			103565				-0.875			103563			103563				-0.875			103562			103562
-0.857143			103519			103519				-0.857143			103523			103523				-0.857143			103516			103516				-0.857143			103514			103514				-0.857143			103513			103514
-0.839286			103503			103503				-0.839286			103508			103508				-0.839286			103501			103501				-0.839286			103499			103499				-0.839286			103498			103499
-0.821429			103519			103519				-0.821429			103524			103524				-0.821429			103518			103518				-0.821429			103516			103516				-0.821429			103515			103515
-0.803571			103532			103532				-0.803571			103536			103536				-0.803571			103530			103530				-0.803571			103528			103528				-0.803571			103528			103528
-0.785714			103524			103524				-0.785714			103528			103528				-0.785714			103523			103523				-0.785714			103521			103521				-0.785714			103520			103520
-0.767857			103508			103508				-0.767857			103512			103513				-0.767857			103507			103507				-0.767857			103505			103505				-0.767857			103505			103505
-0.75			103511			103511				-0.75			103516			103516				-0.75			103511			103511				-0.75			103509			103509				-0.75			103509			103509
-0.732143			103579			103579				-0.732143			103582			103583				-0.732143			103578			103578				-0.732143			103577			103577				-0.732143			103576			103576
-0.714286			103643			103643				-0.714286			103646			103646				-0.714286			103642			103642				-0.714286			103641			103641				-0.714286			103640			103640
-0.696429			103684			103684				-0.696429			103685			103685				-0.696429			103683			103683				-0.696429			103681			103681				-0.696429			103681			103681
-0.678571			103704			103704				-0.678571			103703			103703				-0.678571			103702			103702				-0.678571			103700			103700				-0.678571			103700			103700
-0.660714			103715			103716				-0.660714			103714			103714				-0.660714			103713			103713				-0.660714			103712			103712				-0.660714			103711			103712
-0.642857			103713			103713				-0.642857			103712			103712				-0.642857			103711			103711				-0.642857			103710			103710				-0.642857			103709			103709
-0.625			103704			103704				-0.625			103702			103702				-0.625			103702			103702				-0.625			103701			103701				-0.625			103700			103700
-0.607143			103683			103684				-0.607143			103681			103681				-0.607143			103681			103681				-0.607143			103680			103680				-0.607143			103679			103679
-0.589286			103651			103651				-0.589286			103649			103649				-0.589286			103649			103649				-0.589286			103647			103647				-0.589286			103646			103647
-0.571429			103613			103614				-0.571429			103611			103611				-0.571429			103612			103612				-0.571429			103610			103610				-0.571429			103610			103610
-0.553571			103571			103571				-0.553571			103569			103569				-0.553571			103569			103569				-0.553571			103568			103568				-0.553571			103568			103568
-0.535714			103520			103521				-0.535714			103519			103519				-0.535714			103519			103520				-0.535714			103518			103518				-0.535714			103518			103518
-0.517857			103471			103471				-0.517857			103470			103470				-0.517857			103470			103470				-0.517857			103469			103469				-0.517857			103469			103469
-0.5			103426			103426				-0.5			103425			103425				-0.5			103425			103426				-0.5			103424			103425				-0.5			103424			103424
-0.482143			103373			103373				-0.482143			103373			103373				-0.482143			103373			103373				-0.482143			103372			103373				-0.482143			103372			103372
-0.464286			103313			103313				-0.464286			103314			103314				-0.464286			103314			103314				-0.464286			103314			103314				-0.464286			103313			103314
-0.446429			103256			103256				-0.446429			103258			103258				-0.446429			103258			103258				-0.446429			103257			103258				-0.446429			103257			103257
-0.428571			103198			103198				-0.428571			103200			103200				-0.428571			103200			103200				-0.428571			103200			103200				-0.428571			103200			103200
-0.410714			103141			103141				-0.410714			103144			103144				-0.410714			103144			103145				-0.410714			103145			103145				-0.410714			103145			103145
-0.392857			103084			103084				-0.392857			103088			103088				-0.392857			103088			103088				-0.392857			103089			103089				-0.392857			103089			103089
-0.375			102995			102995				-0.375			103001			103001				-0.375			103001			103001				-0.375			103002			103002				-0.375			103002			103002
-0.357143			102877			102877				-0.357143			102884			102884				-0.357143			102885			102885				-0.357143			102886			102886				-0.357143			102886			102886
-0.339286			102772			102772				-0.339286			102780			102780				-0.339286			102781			102781				-0.339286			102783			102783				-0.339286			102783			102783
-0.321429			102691			102691				-0.321429			102701			102701				-0.321429			102702			102702				-0.321429			102704			102705				-0.321429			102705			102705
-0.303571			102616			102616				-0.303571			102628			102628				-0.303571			102630			102630				-0.303571			102632			102632				-0.303571			102633			102634
-0.285714			102536			102536				-0.285714			102549			102549				-0.285714			102552			102552				-0.285714			102555			102555				-0.285714			102556			102556
-0.267857			102452			102452				-0.267857			102468			102468				-0.267857			102471			102471				-0.267857			102474			102475				-0.267857			102476			102476
-0.25			102326			102326				-0.25			102343			102343				-0.25			102346			102346				-0.25			102350			102350				-0.25			102352			102352
-0.232143			102115			102115				-0.232143			102134			102134				-0.232143			102138			102138				-0.232143			102142			102142				-0.232143			102144			102144
-0.214286			101890			101890				-0.214286			101912			101912				-0.214286			101920			101920				-0.214286			101925			101925				-0.214286			101927			101928
-0.196429			101751			101751				-0.196429			101775			101775				-0.196429			101785			101785				-0.196429			101790			101790				-0.196429			101793			101794
-0.178571			101736			101736				-0.178571			101758			101758				-0.178571			101771			101771				-0.178571			101776			101776				-0.178571			101780			101780
-0.160714			101732			101732				-0.160714			101750			101750				-0.160714			101767			101767				-0.160714			101771			101771				-0.160714			101775			101775
-0.142857			101669			101669				-0.142857			101688			101688				-0.142857			101711			101711				-0.142857			101716			101716				-0.142857			101720			101720
-0.125			101411			101411				-0.125			101425			101425				-0.125			101451			101451				-0.125			101453			101453				-0.125			101453			101453
-0.107143			100760			100760				-0.107143			100771			100771				-0.107143			100800			100800				-0.107143			100797			100797				-0.107143			100797			100797
-0.0892857			99584.1			99583.8				-0.0892857			99608.3			99608.2				-0.0892857			99653.3			99653.2				-0.0892857			99654.6			99654.5				-0.0892857			99663.3			99663.1
-0.0714286			97753.4			97752.9				-0.0714286			97829.1			97828.7				-0.0714286			97920.6			97920.4				-0.0714286			97949.4			97949				-0.0714286			97981.4			97981
-0.0535714			96275.5			96274.2				-0.0535714			96453.3			96452.5				-0.0535714			96663.1			96662.5				-0.0535714			96754.8			96753.9				-0.0535714			96865.2			96864.3
-0.0357143			98556.2			98554.9				-0.0357143			98732.2			98731.4				-0.0357143			98938.9			98938.4				-0.0357143			99034.5			99033.7				-0.0357143			99134.2			99133.4
-0.0178571			101522			101521				-0.0178571			101671			101670				-0.0178571			101876			101875				-0.0178571			101960			101959				-0.0178571			102050			102049
0			105343			105342				0			105415			105414				0			105567			105566				0			105612			105612				0			105663			105662
0.0178571			108302			108302				0.0178571			108276			108276				0.0178571			108335			108335				0.0178571			108343			108343				0.0178571			108352			108352
0.0357143			109144			109144				0.0357143			109099			109099				0.0357143			109116			109116				0.0357143			109121			109121				0.0357143			109122			109122
0.0535714			109073			109073				0.0535714			109021			109021				0.0535714			108976			108977				0.0535714			108955			108955				0.0535714			108932			108932
0.0714286			107645			107645				0.0714286			107616			107616				0.0714286			107545			107545				0.0714286			107532			107532				0.0714286			107510			107510
0.0892857			105789			105789				0.0892857			105754			105754				0.0892857			105663			105663				0.0892857			105653			105652				0.0892857			105632			105632
0.107143			103783			103782				0.107143			103765			103764				0.107143			103669			103669				0.107143			103666			103665				0.107143			103652			103651
0.125			103205			103204				0.125			103202			103201				0.125			103126			103126				0.125			103127			103127				0.125			103120			103120
0.142857			103507			103506				0.142857			103499			103499				0.142857			103434			103433				0.142857			103433			103433				0.142857			103427			103427
0.160714			103803			103803				0.160714			103792			103792				0.160714			103739			103739				0.160714			103735			103734				0.160714			103726			103726
0.178571			103822			103822				0.178571			103809			103809				0.178571			103760			103760				0.178571			103757			103757				0.178571			103749			103749
0.196429			103680			103680				0.196429			103661			103661				0.196429			103622			103622				0.196429			103620			103620				0.196429			103614			103614
0.214286			103348			103348				0.214286			103326			103326				0.214286			103292			103292				0.214286			103291			103291				0.214286			103286			103286
0.232143			102897			102897				0.232143			102880			102880				0.232143			102849			102849				0.232143			102849			102849				0.232143			102846			102846
0.25			102384			102384				0.25			102366			102366				0.25			102339			102339				0.25			102338			102338				0.25			102336			102336
0.267857			101875			101875				0.267857			101860			101860				0.267857			101839			101839				0.267857			101838			101838				0.267857			101836			101836
0.285714			101489			101489				0.285714			101462			101462				0.285714			101451			101451				0.285714			101450			101450				0.285714			101449			101449
0.303571			101275			101276				0.303571			101225			101226				0.303571			101228			101228				0.303571			101231			101231				0.303571			101230			101231
0.321429			101060			101060				0.321429			101041			101041				0.321429			101017			101017				0.321429			101012			101012				0.321429			101012			101012
0.339286			100720			100720				0.339286			100704			100704				0.339286			100694			100694				0.339286			100675			100675				0.339286			100674			100674
0.357143			100366			100366				0.357143			100348			100348				0.357143			100352			100352				0.357143			100346			100347				0.357143			100342			100342
0.375			100119			100119				0.375			100114			100114				0.375			100121			100121				0.375			100119			100119				0.375			100118			100118
0.392857			99940.4			99940.5				0.392857			99944.2			99944.3				0.392857			99954.7			99954.8				0.392857			99953.5			99953.5				0.392857			99954.7			99954.9
0.410714			99820.2			99820.3				0.410714			99824.3			99824.4				0.410714			99837.9			99838				0.410714			99835.4			99835.4				0.410714			99836.5			99836.6
0.428571			99772.9			99773				0.428571			99780			99780.1				0.428571			99798.4			99798.5				0.428571			99798.5			99798.5				0.428571			99803.6			99803.7
0.446429			99827.8			99827.9				0.446429			99835.3			99835.4				0.446429			99860.5			99860.6				0.446429			99862.9			99862.9				0.446429			99867.8			99868
0.464286			99896.3			99896.4				0.464286			99908.1			99908.3				0.464286			99925.9			99926				0.464286			99929.7			99929.8				0.464286			99934.7			99934.7
0.482143			99936.3			99936.4				0.482143			99945.4			99945.5				0.482143			99960.5			99960.6				0.482143			99965.3			99965.4				0.482143			99969.1			99969.2
0.5			99985			99985.1				0.5			99992			99992.1				0.5			100012			100013				0.5			100016			100016				0.5			100019			100019
0.517857			100076			100077				0.517857			100086			100086				0.517857			100106			100107				0.517857			100108			100109				0.517857			100112			100112
0.535714			100203			100203				0.535714			100211			100211				0.535714			100230			100230				0.535714			100233			100233				0.535714			100238			100238
0.553571			100360			100360				0.553571			100367			100368				0.553571			100386			100386				0.553571			100390			100390				0.553571			100394			100395
0.571429			100536			100536				0.571429			100541			100542				0.571429			100559			100559				0.571429			100561			100561				0.571429			100565			100565
0.589286			100714			100714				0.589286			100717			100718				0.589286			100733			100734				0.589286			100735			100736				0.589286			100739			100739
0.607143			100902			100902				0.607143			100904			100904				0.607143			100920			100920				0.607143			100921			100921				0.607143			100924			100925
0.625			101102			101102				0.625			101103			101103				0.625			101117			101117				0.625			101118			101118				0.625			101121			101121
0.642857			101312			101313				0.642857			101312			101312				0.642857			101325			101325				0.642857			101325			101326				0.642857			101328			101328
0.660714			101544			101544				0.660714			101541			101541				0.660714			101551			101551				0.660714			101552			101552				0.660714			101553			101553
0.678571			101779			101779				0.678571			101775			101775				0.678571			101783			101783				0.678571			101783			101783				0.678571			101785			101785
0.696429			102012			102012				0.696429			102006			102006				0.696429			102013			102013				0.696429			102013			102013				0.696429			102015			102015
0.714286			102256			102257				0.714286			102251			102251				0.714286			102257			102257				0.714286			102257			102257				0.714286			102259			102259
0.732143			102519			102519				0.732143			102516			102516				0.732143			102521			102522				0.732143			102522			102522				0.732143			102523			102523
0.75			102785			102785				0.75			102782			102782				0.75			102785			102785				0.75			102785			102785				0.75			102787			102787
0.767857			102999			102999				0.767857			102994			102994				0.767857			102997			102997				0.767857			102998			102998				0.767857			103000			103000
0.785714			103158			103159				0.785714			103157			103157				0.785714			103160			103160				0.785714			103161			103162				0.785714			103163			103163
0.803571			103260			103260				0.803571			103259			103259				0.803571			103261			103261				0.803571			103262			103262				0.803571			103263			103263
0.821429			103334			103335				0.821429			103332			103333				0.821429			103334			103334				0.821429			103335			103335				0.821429			103335			103335
0.839286			103422			103422				0.839286			103419			103419				0.839286			103420			103420				0.839286			103420			103420				0.839286			103420			103420
0.857143			103522			103522				0.857143			103518			103518				0.857143			103518			103518				0.857143			103518			103518				0.857143			103517			103517
0.875			103616			103617				0.875			103613			103613				0.875			103612			103612				0.875			103611			103611				0.875			103610			103610
0.892857			103691			103692				0.892857			103688			103688				0.892857			103686			103686				0.892857			103684			103684				0.892857			103682			103682
0.910714			103747			103747				0.910714			103743			103743				0.910714			103740			103740				0.910714			103738			103738				0.910714			103736			103736
0.928571			103789			103789				0.928571			103785			103785				0.928571			103781			103781				0.928571			103779			103779				0.928571			103776			103777
0.946429			103821			103822				0.946429			103817			103817				0.946429			103814			103814				0.946429			103811			103811				0.946429			103808			103808
0.964286			103846			103846				0.964286			103842			103842				0.964286			103838			103838				0.964286			103835			103835				0.964286			103832			103832
0.982143			103869			103869				0.982143			103865			103865				0.982143			103860			103860				0.982143			103857			103857				0.982143			103854			103854
1										1										1										1										1
