# Supplementary material for: Numerical simulation of unsteady aerodynamic interactions of contra-rotating axial fan
Source: PLoS One. 2018 Jul 19;13(7):e0200510. doi: 10.1371/journal.pone.0200510 (PMC6053160; doi:10.1371/journal.pone.0200510)
Supplement: S1 File — (ZIP) [file pone.0200510.s001.zip › Minimal Data/Fig 11.xlsx]

## Sheet: rotor1_0.3 chord
time steps	Fx		time steps	Fy		time steps	Fz		time steps	F
0.0515574	-332.503		0.0515574	-386.482		0.0515574	-137.827		0.0515574	528.131
0.0516219	-332.724		0.0516219	-385.761		0.0516219	-132.702		0.0516219	526.428
0.0516863	-333.59		0.0516863	-384.618		0.0516863	-128.823		0.0516863	525.174
0.0517508	-335.349		0.0517508	-382.89		0.0517508	-126.722		0.0517508	524.521
0.0518152	-338.18		0.0518152	-380.458		0.0518152	-126.833		0.0518152	524.596
0.0518797	-342.13		0.0518797	-377.281		0.0518797	-129.344		0.0518797	525.475
0.0519441	-347.062		0.0519441	-373.423		0.0519441	-134.076		0.0519441	527.137
0.0520086	-352.672		0.0520086	-369.056		0.0520086	-140.469		0.0520086	529.444
0.052073	-358.539		0.052073	-364.426		0.052073	-147.691		0.052073	532.137
0.0521375	-364.244		0.0521375	-359.792		0.0521375	-154.865		0.0521375	534.89
0.0522019	-369.46		0.0522019	-355.363		0.0522019	-161.275		0.0522019	537.395
0.0522664	-374.021		0.0522664	-351.26		0.0522664	-166.517		0.0522664	539.447
0.0523308	-377.92		0.0523308	-347.51		0.0523308	-170.517		0.0523308	540.983
0.0523953	-381.256		0.0523953	-344.077		0.0523953	-173.419		0.0523953	542.051
0.0524597	-384.149		0.0524597	-340.914		0.0524597	-175.412		0.0524597	542.736
0.0525241	-386.671		0.0525241	-338.003		0.0525241	-176.588		0.0525241	543.087
0.0525886	-388.819		0.0525886	-335.376		0.0525886	-176.889		0.0525886	543.09
0.052653	-390.54		0.052653	-333.098		0.052653	-176.155		0.052653	542.684
0.0527175	-391.777		0.0527175	-331.23		0.0527175	-174.23		0.0527175	541.811
0.0527819	-392.525		0.0527819	-329.794		0.0527819	-171.081		0.0527819	540.471
0.0528464	-392.843		0.0528464	-328.754		0.0528464	-166.835		0.0528464	538.738
0.0529108	-392.844		0.0529108	-328.026		0.0529108	-161.751		0.0529108	536.742
0.0529753	-392.664		0.0529753	-327.499		0.0529753	-156.161		0.0529753	534.628
0.0530397	-392.416		0.0530397	-327.066		0.0530397	-150.361		0.0530397	532.514
0.0531042	-392.185		0.0531042	-326.637		0.0531042	-144.575		0.0531042	530.475
0.0531686	-392.054		0.0531686	-326.117		0.0531686	-139.014		0.0531686	528.567
0.0532331	-392.152		0.0532331	-325.372		0.0532331	-133.972		0.0532331	526.876
0.0532975	-392.685		0.0532975	-324.212		0.0532975	-129.897		0.0532975	525.536
0.053362	-393.902		0.053362	-322.412		0.053362	-127.357		0.053362	524.717
0.0534264	-396.022		0.0534264	-319.771		0.0534264	-126.88		0.0534264	524.581
0.0534908	-399.164		0.0534908	-316.173		0.0534908	-128.802		0.0534908	525.25
0.0535553	-403.26		0.0535553	-311.656		0.0535553	-133.063		0.0535553	526.739
0.0536197	-408.071		0.0536197	-306.411		0.0536197	-139.21		0.0536197	528.951
0.0536842	-413.216		0.0536842	-300.762		0.0536842	-146.444		0.0536842	531.65
0.0537486	-418.286		0.0537486	-295.069		0.0537486	-153.866		0.0537486	534.512
0.0538131	-422.933		0.0538131	-289.646		0.0538131	-160.68		0.0538131	537.202
0.0538775	-426.948		0.0538775	-284.7		0.0538775	-166.363		0.0538775	539.459
0.053942	-430.28		0.053942	-280.297		0.053942	-170.727		0.053942	541.161
0.0540064	-433.005		0.0540064	-276.391		0.0540064	-173.85		0.0540064	542.318
0.0540709	-435.259		0.0540709	-272.888		0.0540709	-175.923		0.0540709	543.016
0.0541353	-437.155		0.0541353	-269.712		0.0541353	-177.085		0.0541353	543.331
0.0541998	-438.755		0.0541998	-266.838		0.0541998	-177.366		0.0541998	543.293
0.0542642	-440.057		0.0542642	-264.304		0.0542642	-176.673		0.0542642	542.881
0.0543287	-441.023		0.0543287	-262.177		0.0543287	-174.871		0.0543287	542.05
0.0543931	-441.616		0.0543931	-260.518		0.0543931	-171.873		0.0543931	540.772
0.0544575	-441.833		0.0544575	-259.344		0.0544575	-167.701		0.0544575	539.072
0.054522	-441.716		0.054522	-258.614		0.054522	-162.519		0.054522	537.035
0.0545864	-441.352		0.0545864	-258.226		0.0545864	-156.604		0.0545864	534.787
0.0546509	-440.857		0.0546509	-258.038		0.0546509	-150.293		0.0546509	532.472
0.0547153	-440.354		0.0547153	-257.884		0.0547153	-143.933		0.0547153	530.219
0.0547798	-439.98		0.0547798	-257.577		0.0547798	-137.889		0.0547798	528.149
0.0548442	-439.898		0.0548442	-256.897		0.0548442	-132.591		0.0548442	526.391
0.0549087	-440.302		0.0549087	-255.596		0.0549087	-128.558		0.0549087	525.093
0.0549731	-441.379		0.0549731	-253.431		0.0549731	-126.344		0.0549731	524.41
0.0550376	-443.264		0.0550376	-250.226		0.0550376	-126.394		0.0550376	524.473
0.055102	-445.985		0.055102	-245.927		0.055102	-128.903		0.055102	525.356
0.0551665	-449.431		0.0551665	-240.645		0.0551665	-133.687		0.0551665	527.039
0.0552309	-453.358		0.0552309	-234.651		0.0552309	-140.169		0.0552309	529.379
0.0552954	-457.443		0.0552954	-228.324		0.0552954	-147.505		0.0552954	532.113
0.0553598	-461.366		0.0553598	-222.05		0.0553598	-154.799		0.0553598	534.909
0.0554243	-464.883		0.0554243	-216.138		0.0554243	-161.319		0.0554243	537.453
0.0554887	-467.876		0.0554887	-210.754		0.0554887	-166.657		0.0554887	539.536
0.0555531	-470.353		0.0555531	-205.92		0.0555531	-170.738		0.0555531	541.098
0.0556176	-472.403		0.0556176	-201.562		0.0556176	-173.717		0.0556176	542.189
0.055682	-474.125		0.055682	-197.595		0.055682	-175.784		0.055682	542.898
0.0557465	-475.583		0.0557465	-193.981		0.0557465	-177.033		0.0557465	543.276
0.0558109	-476.781		0.0558109	-190.759		0.0558109	-177.391		0.0558109	543.301
0.0558754	-477.68		0.0558754	-188.019		0.0558754	-176.681		0.0558754	542.905
0.0559398	-478.241		0.0559398	-185.851		0.0559398	-174.732		0.0559398	542.021
0.0560043	-478.459		0.0560043	-184.283		0.0560043	-171.497		0.0560043	540.642
0.0560687	-478.382		0.0560687	-183.26		0.0560687	-167.111		0.0560687	538.85
0.0561332	-478.098		0.0561332	-182.652		0.0561332	-161.859		0.0561332	536.785
0.0561976	-477.709		0.0561976	-182.294		0.0561976	-156.103		0.0561976	534.607
0.0562621	-477.302		0.0562621	-182.027		0.0562621	-150.174		0.0562621	532.45
0.0563265	-476.932		0.0563265	-181.729		0.0563265	-144.319		0.0563265	530.394
0.056391	-476.645		0.056391	-181.284		0.056391	-138.747		0.056391	528.493
0.0564554	-476.513		0.0564554	-180.533		0.0564554	-133.734		0.0564554	526.822
0.0565198	-476.658		0.0565198	-179.245		0.0565198	-129.704		0.0565198	525.504
0.0565843	-477.235		0.0565843	-177.138		0.0565843	-127.199		0.0565843	524.7
0.0566487	-478.382		0.0566487	-173.957		0.0566487	-126.737		0.0566487	524.569
0.0567132	-480.175		0.0567132	-169.55		0.0567132	-128.652		0.0567132	525.229
0.0567776	-482.568		0.0567776	-163.964		0.0567776	-132.897		0.0567776	526.704
0.0568421	-485.405		0.0568421	-157.445		0.0568421	-139.036		0.0568421	528.902
0.0569065	-488.436		0.0569065	-150.413		0.0569065	-146.29		0.0569065	531.596
0.056971	-491.394		0.056971	-143.338		0.056971	-153.767		0.056971	534.47
0.0570354	-494.054		0.0570354	-136.631		0.0570354	-160.675		0.0570354	537.191
0.0570999	-496.278		0.0570999	-130.568		0.0570999	-166.479		0.0570999	539.495
0.0571643	-498.033		0.0571643	-125.241		0.0571643	-170.973		0.0571643	541.252
0.0572288	-499.368		0.0572288	-120.601		0.0572288	-174.208		0.0572288	542.459
0.0572932	-500.376		0.0572932	-116.524		0.0572932	-176.354		0.0572932	543.189
0.0573577	-501.136		0.0573577	-112.907		0.0573577	-177.537		0.0573577	543.511
0.0574221	-501.699		0.0574221	-109.704		0.0574221	-177.785		0.0574221	543.456
0.0574865	-502.083		0.0574865	-106.939		0.0574865	-177.02		0.0574865	543.009
0.057551	-502.28		0.057551	-104.674		0.057551	-175.128		0.057551	542.136
0.0576154	-502.28		0.0576154	-102.963		0.0576154	-172.04		0.0576154	540.818
0.0576799	-502.09		0.0576799	-101.82		0.0576799	-167.794		0.0576799	539.088
0.0577443	-501.736		0.0577443	-101.192		0.0577443	-162.554		0.0577443	537.032
0.0578088	-501.264		0.0578088	-100.962		0.0578088	-156.589		0.0578088	534.77
0.0578732	-500.729		0.0578732	-100.969		0.0578732	-150.22		0.0578732	532.438
0.0579377	-500.193		0.0579377	-101.022		0.0579377	-143.787		0.0579377	530.164
0.0580021	-499.725		0.0580021	-100.898		0.0580021	-137.655		0.0580021	528.067
0.0596133	-509.66		0.0596133	-16.8284		0.0596133	-138.421

## Sheet: rotor1_0.5 chord
time steps	Fx		time steps	Fy		time steps	Fz		time steps	F
0.0515574	-337.597		0.0515574	-383.529		0.0515574	-148.345		0.0515574	532.045
0.0516219	-339.389		0.0516219	-381.751		0.0516219	-146.6		0.0516219	531.423
0.0516863	-341.365		0.0516863	-379.818		0.0516863	-145.232		0.0516863	530.928
0.0517508	-343.553		0.0517508	-377.708		0.0517508	-144.32		0.0517508	530.585
0.0518152	-345.987		0.0518152	-375.398		0.0518152	-143.956		0.0518152	530.428
0.0518797	-348.69		0.0518797	-372.874		0.0518797	-144.212		0.0518797	530.488
0.0519441	-351.66		0.0519441	-370.139		0.0519441	-145.106		0.0519441	530.776
0.0520086	-354.864		0.0520086	-367.212		0.0520086	-146.59		0.0520086	531.283
0.052073	-358.246		0.052073	-364.128		0.052073	-148.552		0.052073	531.975
0.0521375	-361.738		0.0521375	-360.931		0.0521375	-150.859		0.0521375	532.808
0.0522019	-365.266		0.0522019	-357.671		0.0522019	-153.359		0.0522019	533.73
0.0522664	-368.767		0.0522664	-354.395		0.0522664	-155.922		0.0522664	534.693
0.0523308	-372.177		0.0523308	-351.149		0.0523308	-158.411		0.0523308	535.645
0.0523953	-375.436		0.0523953	-347.982		0.0523953	-160.694		0.0523953	536.532
0.0524597	-378.486		0.0524597	-344.944		0.0524597	-162.629		0.0524597	537.296
0.0525241	-381.267		0.0525241	-342.084		0.0525241	-164.059		0.0525241	537.868
0.0525886	-383.729		0.0525886	-339.446		0.0525886	-164.834		0.0525886	538.184
0.052653	-385.842		0.052653	-337.058		0.052653	-164.842		0.052653	538.196
0.0527175	-387.603		0.0527175	-334.928		0.0527175	-164.038		0.0527175	537.886
0.0527819	-389.057		0.0527819	-333.027		0.0527819	-162.49		0.0527819	537.285
0.0528464	-390.282		0.0528464	-331.3		0.0528464	-160.357		0.0528464	536.465
0.0529108	-391.379		0.0529108	-329.672		0.0529108	-157.866		0.0529108	535.521
0.0529753	-392.446		0.0529753	-328.064		0.0529753	-155.251		0.0529753	534.549
0.0530397	-393.562		0.0530397	-326.406		0.0530397	-152.71		0.0530397	533.622
0.0531042	-394.776		0.0531042	-324.648		0.0531042	-150.372		0.0531042	532.782
0.0531686	-396.115		0.0531686	-322.755		0.0531686	-148.311		0.0531686	532.047
0.0532331	-397.593		0.0532331	-320.702		0.0532331	-146.575		0.0532331	531.426
0.0532975	-399.228		0.0532975	-318.464		0.0532975	-145.219		0.0532975	530.934
0.053362	-401.047		0.053362	-316.012		0.053362	-144.325		0.053362	530.596
0.0534264	-403.079		0.0534264	-313.321		0.0534264	-143.988		0.0534264	530.449
0.0534908	-405.346		0.0534908	-310.373		0.0534908	-144.28		0.0534908	530.522
0.0535553	-407.84		0.0535553	-307.172		0.0535553	-145.213		0.0535553	530.825
0.0536197	-410.533		0.0536197	-303.745		0.0536197	-146.732		0.0536197	531.347
0.0536842	-413.372		0.0536842	-300.139		0.0536842	-148.723		0.0536842	532.051
0.0537486	-416.295		0.0537486	-296.407		0.0537486	-151.047		0.0537486	532.892
0.0538131	-419.239		0.0538131	-292.612		0.0538131	-153.554		0.0538131	533.818
0.0538775	-422.149		0.0538775	-288.809		0.0538775	-156.111		0.0538775	534.781
0.053942	-424.972		0.053942	-285.053		0.053942	-158.589		0.053942	535.73
0.0540064	-427.659		0.0540064	-281.4		0.0540064	-160.858		0.0540064	536.613
0.0540709	-430.162		0.0540709	-277.906		0.0540709	-162.78		0.0540709	537.372
0.0541353	-432.43		0.0541353	-274.631		0.0541353	-164.199		0.0541353	537.94
0.0541998	-434.42		0.0541998	-271.628		0.0541998	-164.963		0.0541998	538.252
0.0542642	-436.105		0.0542642	-268.93		0.0542642	-164.958		0.0542642	538.258
0.0543287	-437.486		0.0543287	-266.544		0.0543287	-164.14		0.0543287	537.942
0.0543931	-438.598		0.0543931	-264.437		0.0543931	-162.572		0.0543931	537.332
0.0544575	-439.513		0.0544575	-262.541		0.0544575	-160.415		0.0544575	536.5
0.054522	-440.316		0.054522	-260.764		0.054522	-157.9		0.054522	535.545
0.0545864	-441.095		0.0545864	-259.009		0.0545864	-155.266		0.0545864	534.563
0.0546509	-441.916		0.0546509	-257.196		0.0546509	-152.712		0.0546509	533.629
0.0547153	-442.821		0.0547153	-255.263		0.0547153	-150.368		0.0547153	532.786
0.0547798	-443.828		0.0547798	-253.175		0.0547798	-148.307		0.0547798	532.049
0.0548442	-444.948		0.0548442	-250.905		0.0548442	-146.574		0.0548442	531.428
0.0549087	-446.192		0.0549087	-248.426		0.0549087	-145.222		0.0549087	530.935
0.0549731	-447.581		0.0549731	-245.708		0.0549731	-144.33		0.0549731	530.596
0.0550376	-449.142		0.0550376	-242.718		0.0550376	-143.992		0.0550376	530.447
0.055102	-450.889		0.055102	-239.439		0.055102	-144.278		0.055102	530.516
0.0551665	-452.82		0.0551665	-235.872		0.0551665	-145.206		0.0551665	530.816
0.0552309	-454.912		0.0552309	-232.048		0.0552309	-146.721		0.0552309	531.336
0.0552954	-457.119		0.0552954	-228.02		0.0552954	-148.712		0.0552954	532.04
0.0553598	-459.392		0.0553598	-223.853		0.0553598	-151.041		0.0553598	532.883
0.0554243	-461.676		0.0554243	-219.618		0.0554243	-153.556		0.0554243	533.813
0.0554887	-463.926		0.0554887	-215.38		0.0554887	-156.123		0.0554887	534.781
0.0555531	-466.097		0.0555531	-211.203		0.0555531	-158.611		0.0555531	535.734
0.0556176	-468.15		0.0556176	-207.153		0.0556176	-160.889		0.0556176	536.621
0.055682	-470.046		0.055682	-203.292		0.055682	-162.816		0.055682	537.383
0.0557465	-471.745		0.0557465	-199.688		0.0557465	-164.237		0.0557465	537.952
0.0558109	-473.214		0.0558109	-196.396		0.0558109	-165.005		0.0558109	538.265
0.0558754	-474.433		0.0558754	-193.456		0.0558754	-165.005		0.0558754	538.274
0.0559398	-475.402		0.0559398	-190.873		0.0559398	-164.192		0.0559398	537.958
0.0560043	-476.154		0.0560043	-188.61		0.0560043	-162.629		0.0560043	537.349
0.0560687	-476.743		0.0560687	-186.589		0.0560687	-160.474		0.0560687	536.518
0.0561332	-477.24		0.0561332	-184.706		0.0561332	-157.954		0.0561332	535.56
0.0561976	-477.715		0.0561976	-182.854		0.0561976	-155.307		0.0561976	534.572
0.0562621	-478.219		0.0562621	-180.94		0.0562621	-152.731		0.0562621	533.629
0.0563265	-478.784		0.0563265	-178.899		0.0563265	-150.359		0.0563265	532.773
0.056391	-479.425		0.056391	-176.687		0.056391	-148.27		0.056391	532.025
0.0564554	-480.148		0.0564554	-174.276		0.0564554	-146.508		0.0564554	531.393
0.0565198	-480.961		0.0565198	-171.635		0.0565198	-145.134		0.0565198	530.891
0.0565843	-481.88		0.0565843	-168.731		0.0565843	-144.226		0.0565843	530.547
0.0566487	-482.925		0.0566487	-165.529		0.0566487	-143.879		0.0566487	530.394
0.0567132	-484.107		0.0567132	-162.008		0.0567132	-144.16		0.0567132	530.461
0.0567776	-485.425		0.0567776	-158.173		0.0567776	-145.084		0.0567776	530.759
0.0568421	-486.858		0.0568421	-154.059		0.0568421	-146.598		0.0568421	531.277
0.0569065	-488.371		0.0569065	-149.725		0.0569065	-148.588		0.0569065	531.979
0.056971	-489.925		0.056971	-145.243		0.056971	-150.915		0.056971	532.82
0.0570354	-491.481		0.0570354	-140.692		0.0570354	-153.43		0.0570354	533.749
0.0570999	-493.002		0.0570999	-136.14		0.0570999	-156		0.0570999	534.716
0.0571643	-494.458		0.0571643	-131.659		0.0571643	-158.496		0.0571643	535.672
0.0572288	-495.821		0.0572288	-127.318		0.0572288	-160.788		0.0572288	536.564
0.0572932	-497.061		0.0572932	-123.187		0.0572932	-162.734		0.0572932	537.333
0.0573577	-498.15		0.0573577	-119.339		0.0573577	-164.177		0.0573577	537.912
0.0574221	-499.064		0.0574221	-115.838		0.0574221	-164.965		0.0574221	538.235
0.0574865	-499.788		0.0574865	-112.726		0.0574865	-164.983		0.0574865	538.252
0.057551	-500.323		0.057551	-110.012		0.057551	-164.184		0.057551	537.943
0.0576154	-500.696		0.0576154	-107.65		0.0576154	-162.63		0.0576154	537.339
0.0576799	-500.948		0.0576799	-105.555		0.0576799	-160.483		0.0576799	536.512
0.0577443	-501.131		0.0577443	-103.612		0.0577443	-157.971		0.0577443	535.558
0.0578088	-501.297		0.0578088	-101.703		0.0578088	-155.331		0.0578088	534.574
0.0578732	-501.482		0.0578732	-99.7286		0.0578732	-152.764		0.0578732	533.635
0.0579377	-501.706		0.0579377	-97.6188		0.0579377	-150.4		0.0579377	532.783
0.0580021	-501.975		0.0580021	-95.3305		0.0580021	-148.315		0.0580021	532.038

## Sheet: rotor1_0.7 chord
time steps	Fx		time steps	Fy		time steps	Fz		time steps	F
0.0515574	-340.709		0.0515574	-381.597		0.0515574	-154.566		0.0515574	534.406
0.0516219	-342.807		0.0516219	-379.647		0.0516219	-153.679		0.0516219	534.103
0.0516863	-344.869		0.0516863	-377.676		0.0516863	-152.716		0.0516863	533.756
0.0517508	-346.953		0.0517508	-375.647		0.0517508	-151.801		0.0517508	533.414
0.0518152	-349.123		0.0518152	-373.519		0.0518152	-151.075		0.0518152	533.129
0.0518797	-351.428		0.0518797	-371.263		0.0518797	-150.647		0.0518797	532.947
0.0519441	-353.885		0.0519441	-368.867		0.0519441	-150.57		0.0519441	532.887
0.0520086	-356.481		0.0520086	-366.339		0.0520086	-150.826		0.0520086	532.946
0.052073	-359.181		0.052073	-363.704		0.052073	-151.349		0.052073	533.103
0.0521375	-361.935		0.0521375	-360.996		0.0521375	-152.038		0.0521375	533.32
0.0522019	-364.694		0.0522019	-358.25		0.0522019	-152.803		0.0522019	533.566
0.0522664	-367.42		0.0522664	-355.497		0.0522664	-153.566		0.0522664	533.815
0.0523308	-370.091		0.0523308	-352.757		0.0523308	-154.286		0.0523308	534.05
0.0523953	-372.697		0.0523953	-350.042		0.0523953	-154.946		0.0523953	534.266
0.0524597	-375.236		0.0524597	-347.358		0.0524597	-155.536		0.0524597	534.464
0.0525241	-377.707		0.0525241	-344.709		0.0525241	-156.043		0.0525241	534.637
0.0525886	-380.108		0.0525886	-342.1		0.0525886	-156.447		0.0525886	534.781
0.052653	-382.436		0.052653	-339.535		0.052653	-156.721		0.052653	534.885
0.0527175	-384.692		0.0527175	-337.015		0.0527175	-156.852		0.0527175	534.948
0.0527819	-386.882		0.0527819	-334.536		0.0527819	-156.85		0.0527819	534.971
0.0528464	-389.019		0.0528464	-332.093		0.0528464	-156.737		0.0528464	534.966
0.0529108	-391.112		0.0529108	-329.678		0.0529108	-156.536		0.0529108	534.939
0.0529753	-393.159		0.0529753	-327.288		0.0529753	-156.251		0.0529753	534.889
0.0530397	-395.147		0.0530397	-324.928		0.0530397	-155.857		0.0530397	534.8
0.0531042	-397.06		0.0531042	-322.602		0.0531042	-155.314		0.0531042	534.65
0.0531686	-398.887		0.0531686	-320.31		0.0531686	-154.595		0.0531686	534.424
0.0532331	-400.639		0.0532331	-318.038		0.0532331	-153.719		0.0532331	534.125
0.0532975	-402.35		0.0532975	-315.753		0.0532975	-152.764		0.0532975	533.781
0.053362	-404.073		0.053362	-313.406		0.053362	-151.853		0.053362	533.439
0.0534264	-405.863		0.0534264	-310.95		0.0534264	-151.127		0.0534264	533.155
0.0534908	-407.764		0.0534908	-308.345		0.0534908	-150.7		0.0534908	532.972
0.0535553	-409.793		0.0535553	-305.576		0.0535553	-150.625		0.0535553	532.912
0.0536197	-411.94		0.0536197	-302.654		0.0536197	-150.886		0.0536197	532.973
0.0536842	-414.172		0.0536842	-299.608		0.0536842	-151.415		0.0536842	533.132
0.0537486	-416.445		0.0537486	-296.481		0.0537486	-152.114		0.0537486	533.353
0.0538131	-418.718		0.0538131	-293.314		0.0538131	-152.888		0.0538131	533.603
0.0538775	-420.957		0.0538775	-290.146		0.0538775	-153.661		0.0538775	533.855
0.053942	-423.143		0.053942	-287.002		0.053942	-154.387		0.053942	534.093
0.0540064	-425.267		0.0540064	-283.895		0.0540064	-155.048		0.0540064	534.31
0.0540709	-427.328		0.0540709	-280.831		0.0540709	-155.635		0.0540709	534.507
0.0541353	-429.327		0.0541353	-277.814		0.0541353	-156.135		0.0541353	534.678
0.0541998	-431.261		0.0541998	-274.849		0.0541998	-156.529		0.0541998	534.817
0.0542642	-433.131		0.0542642	-271.94		0.0542642	-156.792		0.0542642	534.918
0.0543287	-434.937		0.0543287	-269.087		0.0543287	-156.914		0.0543287	534.977
0.0543931	-436.686		0.0543931	-266.286		0.0543931	-156.903		0.0543931	534.997
0.0544575	-438.39		0.0544575	-263.527		0.0544575	-156.783		0.0544575	534.989
0.054522	-440.054		0.054522	-260.803		0.054522	-156.576		0.054522	534.959
0.0545864	-441.676		0.0545864	-258.112		0.0545864	-156.284		0.0545864	534.906
0.0546509	-443.246		0.0546509	-255.46		0.0546509	-155.881		0.0546509	534.814
0.0547153	-444.746		0.0547153	-252.854		0.0547153	-155.328		0.0547153	534.66
0.0547798	-446.168		0.0547798	-250.297		0.0547798	-154.599		0.0547798	534.43
0.0548442	-447.519		0.0548442	-247.77		0.0548442	-153.715		0.0548442	534.127
0.0549087	-448.828		0.0549087	-245.236		0.0549087	-152.752		0.0549087	533.78
0.0549731	-450.139		0.0549731	-242.64		0.0549731	-151.836		0.0549731	533.435
0.0550376	-451.501		0.0550376	-239.922		0.0550376	-151.107		0.0550376	533.15
0.055102	-452.947		0.055102	-237.04		0.055102	-150.68		0.055102	532.967
0.0551665	-454.493		0.0551665	-233.974		0.0551665	-150.606		0.0551665	532.907
0.0552309	-456.13		0.0552309	-230.737		0.0552309	-150.869		0.0552309	532.969
0.0552954	-457.832		0.0552954	-227.362		0.0552954	-151.402		0.0552954	533.129
0.0553598	-459.561		0.0553598	-223.901		0.0553598	-152.105		0.0553598	533.351
0.0554243	-461.283		0.0554243	-220.402		0.0554243	-152.881		0.0554243	533.602
0.0554887	-462.971		0.0554887	-216.907		0.0554887	-153.655		0.0554887	533.854
0.0555531	-464.609		0.0555531	-213.446		0.0555531	-154.381		0.0555531	534.091
0.0556176	-466.192		0.0556176	-210.031		0.0556176	-155.04		0.0556176	534.308
0.055682	-467.72		0.055682	-206.67		0.055682	-155.625		0.055682	534.503
0.0557465	-469.193		0.0557465	-203.367		0.0557465	-156.122		0.0557465	534.673
0.0558109	-470.613		0.0558109	-200.125		0.0558109	-156.513		0.0558109	534.811
0.0558754	-471.977		0.0558754	-196.949		0.0558754	-156.774		0.0558754	534.91
0.0559398	-473.287		0.0559398	-193.838		0.0559398	-156.894		0.0559398	534.967
0.0560043	-474.551		0.0560043	-190.787		0.0560043	-156.882		0.0560043	534.986
0.0560687	-475.776		0.0560687	-187.786		0.0560687	-156.761		0.0560687	534.977
0.0561332	-476.968		0.0561332	-184.824		0.0561332	-156.554		0.0561332	534.947
0.0561976	-478.126		0.0561976	-181.902		0.0561976	-156.263		0.0561976	534.893
0.0562621	-479.237		0.0562621	-179.026		0.0562621	-155.863		0.0562621	534.801
0.0563265	-480.288		0.0563265	-176.208		0.0563265	-155.311		0.0563265	534.647
0.056391	-481.269		0.056391	-173.45		0.056391	-154.584		0.056391	534.416
0.0564554	-482.185		0.0564554	-170.736		0.0564554	-153.699		0.0564554	534.113
0.0565198	-483.058		0.0565198	-168.021		0.0565198	-152.735		0.0565198	533.764
0.0565843	-483.923		0.0565843	-165.245		0.0565843	-151.818		0.0565843	533.419
0.0566487	-484.817		0.0566487	-162.341		0.0566487	-151.088		0.0566487	533.132
0.0567132	-485.769		0.0567132	-159.259		0.0567132	-150.661		0.0567132	532.948
0.0567776	-486.789		0.0567776	-155.98		0.0567776	-150.588		0.0567776	532.889
0.0568421	-487.872		0.0568421	-152.515		0.0568421	-150.855		0.0568421	532.951
0.0569065	-488.996		0.0569065	-148.904		0.0569065	-151.392		0.0569065	533.112
0.056971	-490.132		0.056971	-145.204		0.056971	-152.099		0.056971	533.336
0.0570354	-491.256		0.0570354	-141.468		0.0570354	-152.878		0.0570354	533.589
0.0570999	-492.346		0.0570999	-137.743		0.0570999	-153.652		0.0570999	533.841
0.0571643	-493.391		0.0571643	-134.06		0.0571643	-154.376		0.0571643	534.078
0.0572288	-494.391		0.0572288	-130.434		0.0572288	-155.031		0.0572288	534.294
0.0572932	-495.344		0.0572932	-126.87		0.0572932	-155.611		0.0572932	534.487
0.0573577	-496.253		0.0573577	-123.372		0.0573577	-156.104		0.0573577	534.655
0.0574221	-497.12		0.0574221	-119.942		0.0574221	-156.492		0.0574221	534.794
0.0574865	-497.943		0.0574865	-116.585		0.0574865	-156.752		0.0574865	534.894
0.057551	-498.725		0.057551	-113.3		0.057551	-156.875		0.057551	534.952
0.0576154	-499.472		0.0576154	-110.082		0.0576154	-156.866		0.0576154	534.974
0.0576799	-500.188		0.0576799	-106.918		0.0576799	-156.749		0.0576799	534.967
0.0577443	-500.879		0.0577443	-103.799		0.0577443	-156.545		0.0577443	534.939
0.0578088	-501.54		0.0578088	-100.726		0.0578088	-156.255		0.0578088	534.887
0.0578732	-502.164		0.0578732	-97.7068		0.0578732	-155.853		0.0578732	534.794
0.0579377	-502.736		0.0579377	-94.7563		0.0579377	-155.298		0.0579377	534.64
0.0580021	-503.249		0.0580021	-91.8772		0.0580021	-154.566		0.0580021	534.408

## Sheet: rotor1_0.9 chord
time steps	Fx		time steps	Fy		time steps	Fz		time steps	F
0.0515574	-339.434		0.0515574	-381.962		0.0515574	-151.426		0.0515574	532.954
0.0516219	-341.985		0.0516219	-379.661		0.0516219	-151.423		0.0516219	532.94
0.0516863	-344.599		0.0516863	-377.307		0.0516863	-151.593		0.0516863	533
0.0517508	-347.263		0.0517508	-374.904		0.0517508	-151.921		0.0517508	533.127
0.0518152	-349.958		0.0518152	-372.464		0.0518152	-152.368		0.0518152	533.306
0.0518797	-352.661		0.0518797	-370		0.0518797	-152.886		0.0518797	533.52
0.0519441	-355.351		0.0519441	-367.522		0.0519441	-153.436		0.0519441	533.751
0.0520086	-358.022		0.0520086	-365.034		0.0520086	-154		0.0520086	533.99
0.052073	-360.673		0.052073	-362.535		0.052073	-154.578		0.052073	534.239
0.0521375	-363.309		0.0521375	-360.021		0.0521375	-155.179		0.0521375	534.499
0.0522019	-365.926		0.0522019	-357.493		0.0522019	-155.796		0.0522019	534.767
0.0522664	-368.512		0.0522664	-354.958		0.0522664	-156.393		0.0522664	535.029
0.0523308	-371.037		0.0523308	-352.433		0.0523308	-156.9		0.0523308	535.253
0.0523953	-373.467		0.0523953	-349.94		0.0523953	-157.229		0.0523953	535.403
0.0524597	-375.774		0.0524597	-347.496		0.0524597	-157.305		0.0524597	535.448
0.0525241	-377.946		0.0525241	-345.109		0.0525241	-157.093		0.0525241	535.37
0.0525886	-379.993		0.0525886	-342.771		0.0525886	-156.61		0.0525886	535.176
0.052653	-381.948		0.052653	-340.464		0.052653	-155.922		0.052653	534.894
0.0527175	-383.85		0.0527175	-338.16		0.0527175	-155.125		0.0527175	534.562
0.0527819	-385.738		0.0527819	-335.836		0.0527819	-154.312		0.0527819	534.22
0.0528464	-387.641		0.0528464	-333.472		0.0528464	-153.553		0.0528464	533.899
0.0529108	-389.574		0.0529108	-331.06		0.0529108	-152.89		0.0529108	533.614
0.0529753	-391.54		0.0529753	-328.596		0.0529753	-152.337		0.0529753	533.372
0.0530397	-393.543		0.0530397	-326.082		0.0530397	-151.899		0.0530397	533.178
0.0531042	-395.584		0.0531042	-323.513		0.0531042	-151.587		0.0531042	533.035
0.0531686	-397.671		0.0531686	-320.886		0.0531686	-151.422		0.0531686	532.953
0.0532331	-399.812		0.0532331	-318.195		0.0532331	-151.423		0.0532331	532.941
0.0532975	-402.004		0.0532975	-315.441		0.0532975	-151.598		0.0532975	533.003
0.053362	-404.238		0.053362	-312.631		0.053362	-151.93		0.053362	533.132
0.0534264	-406.496		0.0534264	-309.78		0.0534264	-152.381		0.0534264	533.313
0.0534908	-408.758		0.0534908	-306.905		0.0534908	-152.903		0.0534908	533.529
0.0535553	-411.004		0.0535553	-304.018		0.0535553	-153.454		0.0535553	533.76
0.0536197	-413.23		0.0536197	-301.124		0.0536197	-154.019		0.0536197	534
0.0536842	-415.434		0.0536842	-298.224		0.0536842	-154.598		0.0536842	534.25
0.0537486	-417.619		0.0537486	-295.31		0.0537486	-155.198		0.0537486	534.509
0.0538131	-419.784		0.0538131	-292.386		0.0538131	-155.814		0.0538131	534.777
0.0538775	-421.917		0.0538775	-289.461		0.0538775	-156.409		0.0538775	535.038
0.053942	-423.991		0.053942	-286.555		0.053942	-156.913		0.053942	535.261
0.0540064	-425.977		0.0540064	-283.697		0.0540064	-157.239		0.0540064	535.411
0.0540709	-427.848		0.0540709	-280.908		0.0540709	-157.312		0.0540709	535.453
0.0541353	-429.595		0.0541353	-278.197		0.0541353	-157.095		0.0541353	535.373
0.0541998	-431.229		0.0541998	-275.555		0.0541998	-156.607		0.0541998	535.177
0.0542642	-432.775		0.0542642	-272.959		0.0542642	-155.914		0.0542642	534.893
0.0543287	-434.27		0.0543287	-270.376		0.0543287	-155.112		0.0543287	534.559
0.0543931	-435.748		0.0543931	-267.773		0.0543931	-154.294		0.0543931	534.215
0.0544575	-437.236		0.0544575	-265.129		0.0544575	-153.535		0.0544575	533.893
0.054522	-438.745		0.054522	-262.431		0.054522	-152.871		0.054522	533.607
0.0545864	-440.279		0.0545864	-259.678		0.0545864	-152.319		0.0545864	533.366
0.0546509	-441.842		0.0546509	-256.867		0.0546509	-151.884		0.0546509	533.173
0.0547153	-443.434		0.0547153	-253.995		0.0547153	-151.576		0.0547153	533.031
0.0547798	-445.062		0.0547798	-251.059		0.0547798	-151.416		0.0547798	532.952
0.0548442	-446.732		0.0548442	-248.051		0.0548442	-151.423		0.0548442	532.942
0.0549087	-448.442		0.0549087	-244.971		0.0549087	-151.603		0.0549087	533.006
0.0549731	-450.185		0.0549731	-241.83		0.0549731	-151.94		0.0549731	533.137
0.0550376	-451.946		0.0550376	-238.646		0.0550376	-152.396		0.0550376	533.321
0.055102	-453.703		0.055102	-235.436		0.055102	-152.921		0.055102	533.537
0.0551665	-455.445		0.0551665	-232.217		0.0551665	-153.474		0.0551665	533.769
0.0552309	-457.164		0.0552309	-228.997		0.0552309	-154.041		0.0552309	534.01
0.0552954	-458.859		0.0552954	-225.773		0.0552954	-154.618		0.0552954	534.259
0.0553598	-460.535		0.0553598	-222.541		0.0553598	-155.217		0.0553598	534.518
0.0554243	-462.189		0.0554243	-219.301		0.0554243	-155.831		0.0554243	534.785
0.0554887	-463.81		0.0554887	-216.066		0.0554887	-156.424		0.0554887	535.044
0.0555531	-465.376		0.0555531	-212.86		0.0555531	-156.924		0.0555531	535.266
0.0556176	-466.863		0.0556176	-209.715		0.0556176	-157.247		0.0556176	535.414
0.055682	-468.249		0.055682	-206.657		0.055682	-157.316		0.055682	535.455
0.0557465	-469.525		0.0557465	-203.696		0.0557465	-157.096		0.0557465	535.374
0.0558109	-470.7		0.0558109	-200.823		0.0558109	-156.606		0.0558109	535.177
0.0558754	-471.798		0.0558754	-198.008		0.0558754	-155.911		0.0558754	534.891
0.0559398	-472.846		0.0559398	-195.213		0.0559398	-155.108		0.0559398	534.556
0.0560043	-473.877		0.0560043	-192.403		0.0560043	-154.291		0.0560043	534.213
0.0560687	-474.909		0.0560687	-189.549		0.0560687	-153.533		0.0560687	533.891
0.0561332	-475.953		0.0561332	-186.639		0.0561332	-152.871		0.0561332	533.606
0.0561976	-477.015		0.0561976	-183.668		0.0561976	-152.322		0.0561976	533.366
0.0562621	-478.093		0.0562621	-180.637		0.0562621	-151.889		0.0562621	533.173
0.0563265	-479.192		0.0563265	-177.542		0.0563265	-151.583		0.0563265	533.032
0.056391	-480.315		0.056391	-174.376		0.056391	-151.425		0.056391	532.953
0.0564554	-481.467		0.0564554	-171.133		0.0564554	-151.433		0.0564554	532.944
0.0565198	-482.647		0.0565198	-167.814		0.0565198	-151.614		0.0565198	533.008
0.0565843	-483.85		0.0565843	-164.43		0.0565843	-151.952		0.0565843	533.139
0.0566487	-485.062		0.0566487	-160.999		0.0566487	-152.407		0.0566487	533.323
0.0567132	-486.267		0.0567132	-157.544		0.0567132	-152.931		0.0567132	533.538
0.0567776	-487.454		0.0567776	-154.085		0.0567776	-153.482		0.0567776	533.77
0.0568421	-488.619		0.0568421	-150.627		0.0568421	-154.047		0.0568421	534.011
0.0569065	-489.76		0.0569065	-147.169		0.0569065	-154.622		0.0569065	534.258
0.056971	-490.881		0.056971	-143.707		0.056971	-155.219		0.056971	534.517
0.0570354	-491.979		0.0570354	-140.24		0.0570354	-155.831		0.0570354	534.784
0.0570999	-493.044		0.0570999	-136.783		0.0570999	-156.42		0.0570999	535.042
0.0571643	-494.062		0.0571643	-133.364		0.0571643	-156.919		0.0571643	535.263
0.0572288	-495.011		0.0572288	-130.018		0.0572288	-157.239		0.0572288	535.411
0.0572932	-495.874		0.0572932	-126.774		0.0572932	-157.306		0.0572932	535.451
0.0573577	-496.646		0.0573577	-123.644		0.0573577	-157.085		0.0573577	535.37
0.0574221	-497.332		0.0574221	-120.617		0.0574221	-156.593		0.0574221	535.172
0.0574865	-497.951		0.0574865	-117.66		0.0574865	-155.898		0.0574865	534.886
0.057551	-498.526		0.057551	-114.73		0.057551	-155.095		0.057551	534.552
0.0576154	-499.08		0.0576154	-111.788		0.0576154	-154.279		0.0576154	534.209
0.0576799	-499.628		0.0576799	-108.802		0.0576799	-153.522		0.0576799	533.886
0.0577443	-500.18		0.0577443	-105.759		0.0577443	-152.862		0.0577443	533.602
0.0578088	-500.738		0.0578088	-102.653		0.0578088	-152.314		0.0578088	533.362
0.0578732	-501.302		0.0578732	-99.4852		0.0578732	-151.883		0.0578732	533.169
0.0579377	-501.876		0.0579377	-96.2512		0.0579377	-151.578		0.0579377	533.029
0.0580021	-502.463		0.0580021	-92.9437		0.0580021	-151.42		0.0580021	532.95

## Sheet: rotor1_1.1 chord
time steps	Fx		time steps	Fy		time steps	Fz		time steps	F
0.0515574	-340.865		0.0515574	-381.188		0.0515574	-154.573		0.0515574	534.216
0.0516219	-343.448		0.0516219	-378.929		0.0516219	-154.756		0.0516219	534.315
0.0516863	-346.017		0.0516863	-376.656		0.0516863	-154.945		0.0516863	534.42
0.0517508	-348.564		0.0517508	-374.369		0.0517508	-155.12		0.0517508	534.52
0.0518152	-351.079		0.0518152	-372.071		0.0518152	-155.254		0.0518152	534.6
0.0518797	-353.551		0.0518797	-369.764		0.0518797	-155.324		0.0518797	534.649
0.0519441	-355.975		0.0519441	-367.45		0.0519441	-155.316		0.0519441	534.659
0.0520086	-358.352		0.0520086	-365.126		0.0520086	-155.23		0.0520086	534.63
0.052073	-360.687		0.052073	-362.791		0.052073	-155.073		0.052073	534.565
0.0521375	-362.985		0.0521375	-360.444		0.0521375	-154.856		0.0521375	534.47
0.0522019	-365.249		0.0522019	-358.086		0.0522019	-154.586		0.0522019	534.349
0.0522664	-367.483		0.0522664	-355.716		0.0522664	-154.272		0.0522664	534.207
0.0523308	-369.691		0.0523308	-353.335		0.0523308	-153.926		0.0523308	534.051
0.0523953	-371.883		0.0523953	-350.939		0.0523953	-153.572		0.0523953	533.89
0.0524597	-374.073		0.0524597	-348.518		0.0524597	-153.247		0.0524597	533.741
0.0525241	-376.279		0.0525241	-346.062		0.0525241	-152.996		0.0525241	533.622
0.0525886	-378.516		0.0525886	-343.561		0.0525886	-152.858		0.0525886	533.548
0.052653	-380.789		0.052653	-341.01		0.052653	-152.855		0.052653	533.529
0.0527175	-383.096		0.0527175	-338.414		0.0527175	-152.981		0.0527175	533.563
0.0527819	-385.42		0.0527819	-335.783		0.0527819	-153.201		0.0527819	533.638
0.0528464	-387.742		0.0528464	-333.133		0.0528464	-153.469		0.0528464	533.736
0.0529108	-390.043		0.0529108	-330.477		0.0529108	-153.738		0.0529108	533.839
0.0529753	-392.313		0.0529753	-327.826		0.0529753	-153.98		0.0529753	533.937
0.0530397	-394.55		0.0530397	-325.181		0.0530397	-154.187		0.0530397	534.028
0.0531042	-396.76		0.0531042	-322.539		0.0531042	-154.372		0.0531042	534.117
0.0531686	-398.95		0.0531686	-319.894		0.0531686	-154.551		0.0531686	534.209
0.0532331	-401.127		0.0532331	-317.239		0.0532331	-154.739		0.0532331	534.31
0.0532975	-403.288		0.0532975	-314.572		0.0532975	-154.933		0.0532975	534.417
0.053362	-405.427		0.053362	-311.895		0.053362	-155.113		0.053362	534.518
0.0534264	-407.531		0.0534264	-309.213		0.0534264	-155.254		0.0534264	534.6
0.0534908	-409.592		0.0534908	-306.528		0.0534908	-155.33		0.0534908	534.652
0.0535553	-411.604		0.0535553	-303.843		0.0535553	-155.33		0.0535553	534.665
0.0536197	-413.569		0.0536197	-301.157		0.0536197	-155.25		0.0536197	534.638
0.0536842	-415.49		0.0536842	-298.468		0.0536842	-155.1		0.0536842	534.575
0.0537486	-417.372		0.0537486	-295.773		0.0537486	-154.888		0.0537486	534.482
0.0538131	-419.218		0.0538131	-293.072		0.0538131	-154.623		0.0538131	534.362
0.0538775	-421.032		0.0538775	-290.366		0.0538775	-154.312		0.0538775	534.222
0.053942	-422.819		0.053942	-287.654		0.053942	-153.968		0.053942	534.066
0.0540064	-424.586		0.0540064	-284.928		0.0540064	-153.615		0.0540064	533.906
0.0540709	-426.348		0.0540709	-282.18		0.0540709	-153.29		0.0540709	533.757
0.0541353	-428.119		0.0541353	-279.395		0.0541353	-153.039		0.0541353	533.637
0.0541998	-429.913		0.0541998	-276.56		0.0541998	-152.9		0.0541998	533.563
0.0542642	-431.735		0.0542642	-273.671		0.0542642	-152.895		0.0542642	533.543
0.0543287	-433.581		0.0543287	-270.732		0.0543287	-153.017		0.0543287	533.576
0.0543931	-435.439		0.0543931	-267.756		0.0543931	-153.234		0.0543931	533.649
0.0544575	-437.292		0.0544575	-264.76		0.0544575	-153.497		0.0544575	533.745
0.054522	-439.123		0.054522	-261.764		0.054522	-153.762		0.054522	533.846
0.0545864	-440.924		0.0545864	-258.777		0.0545864	-153.999		0.0545864	533.943
0.0546509	-442.693		0.0546509	-255.802		0.0546509	-154.201		0.0546509	534.031
0.0547153	-444.436		0.0547153	-252.835		0.0547153	-154.38		0.0547153	534.118
0.0547798	-446.159		0.0547798	-249.867		0.0547798	-154.554		0.0547798	534.208
0.0548442	-447.867		0.0548442	-246.892		0.0548442	-154.737		0.0548442	534.307
0.0549087	-449.559		0.0549087	-243.908		0.0549087	-154.925		0.0549087	534.412
0.0549731	-451.226		0.0549731	-240.917		0.0549731	-155.102		0.0549731	534.512
0.0550376	-452.86		0.0550376	-237.926		0.0550376	-155.24		0.0550376	534.593
0.055102	-454.45		0.055102	-234.94		0.055102	-155.314		0.055102	534.644
0.0551665	-455.993		0.0551665	-231.961		0.0551665	-155.311		0.0551665	534.656
0.0552309	-457.489		0.0552309	-228.988		0.0552309	-155.231		0.0552309	534.63
0.0552954	-458.942		0.0552954	-226.019		0.0552954	-155.08		0.0552954	534.567
0.0553598	-460.355		0.0553598	-223.052		0.0553598	-154.867		0.0553598	534.474
0.0554243	-461.732		0.0554243	-220.084		0.0554243	-154.602		0.0554243	534.355
0.0554887	-463.077		0.0554887	-217.117		0.0554887	-154.292		0.0554887	534.215
0.0555531	-464.393		0.0555531	-214.147		0.0555531	-153.948		0.0555531	534.06
0.0556176	-465.688		0.0556176	-211.168		0.0556176	-153.595		0.0556176	533.9
0.055682	-466.975		0.055682	-208.167		0.055682	-153.271		0.055682	533.751
0.0557465	-468.264		0.0557465	-205.127		0.0557465	-153.021		0.0557465	533.633
0.0558109	-469.567		0.0558109	-202.036		0.0558109	-152.884		0.0558109	533.559
0.0558754	-470.89		0.0558754	-198.886		0.0558754	-152.881		0.0558754	533.54
0.0559398	-472.228		0.0559398	-195.682		0.0559398	-153.005		0.0559398	533.574
0.0560043	-473.571		0.0560043	-192.439		0.0560043	-153.224		0.0560043	533.648
0.0560687	-474.906		0.0560687	-189.179		0.0560687	-153.491		0.0560687	533.745
0.0561332	-476.22		0.0561332	-185.921		0.0561332	-153.758		0.0561332	533.848
0.0561976	-477.505		0.0561976	-182.677		0.0561976	-153.998		0.0561976	533.945
0.0562621	-478.761		0.0562621	-179.451		0.0562621	-154.202		0.0562621	534.034
0.0563265	-479.991		0.0563265	-176.236		0.0563265	-154.383		0.0563265	534.121
0.056391	-481.202		0.056391	-173.025		0.056391	-154.558		0.056391	534.211
0.0564554	-482.397		0.0564554	-169.81		0.0564554	-154.739		0.0564554	534.309
0.0565198	-483.573		0.0565198	-166.588		0.0565198	-154.926		0.0565198	534.412
0.0565843	-484.724		0.0565843	-163.364		0.0565843	-155.101		0.0565843	534.511
0.0566487	-485.842		0.0566487	-160.145		0.0566487	-155.237		0.0566487	534.591
0.0567132	-486.919		0.0567132	-156.938		0.0567132	-155.309		0.0567132	534.64
0.0567776	-487.95		0.0567776	-153.746		0.0567776	-155.305		0.0567776	534.652
0.0568421	-488.936		0.0568421	-150.568		0.0568421	-155.224		0.0568421	534.624
0.0569065	-489.879		0.0569065	-147.4		0.0569065	-155.072		0.0569065	534.561
0.056971	-490.784		0.056971	-144.24		0.056971	-154.859		0.056971	534.468
0.0570354	-491.654		0.0570354	-141.086		0.0570354	-154.594		0.0570354	534.349
0.0570999	-492.492		0.0570999	-137.938		0.0570999	-154.284		0.0570999	534.209
0.0571643	-493.302		0.0571643	-134.791		0.0571643	-153.942		0.0571643	534.054
0.0572288	-494.091		0.0572288	-131.638		0.0572288	-153.592		0.0572288	533.896
0.0572932	-494.866		0.0572932	-128.465		0.0572932	-153.273		0.0572932	533.749
0.0573577	-495.639		0.0573577	-125.253		0.0573577	-153.028		0.0573577	533.633
0.0574221	-496.417		0.0574221	-121.987		0.0574221	-152.896		0.0574221	533.561
0.0574865	-497.204		0.0574865	-118.66		0.0574865	-152.898		0.0574865	533.545
0.057551	-497.998		0.057551	-115.278		0.057551	-153.027		0.057551	533.581
0.0576154	-498.79		0.0576154	-111.857		0.0576154	-153.249		0.0576154	533.656
0.0576799	-499.571		0.0576799	-108.421		0.0576799	-153.517		0.0576799	533.755
0.0577443	-500.331		0.0577443	-104.991		0.0577443	-153.786		0.0577443	533.858
0.0578088	-501.064		0.0578088	-101.581		0.0578088	-154.026		0.0578088	533.955
0.0578732	-501.772		0.0578732	-98.1929		0.0578732	-154.229		0.0578732	534.044
0.0579377	-502.456		0.0579377	-94.8213		0.0579377	-154.407		0.0579377	534.13
0.0580021	-503.122		0.0580021	-91.4558		0.0580021	-154.579		0.0580021	534.219

## Sheet: rotor2_0.3 chord
time steps	Fx		time steps	Fy		time steps	Fz		time steps	F
0.0515574	-298.827		0.0515574	354.664		0.0515574	-142.313		0.0515574	485.115
0.0516219	-301.321		0.0516219	352.529		0.0516219	-142.905		0.0516219	485.276
0.0516863	-303.928		0.0516863	350.299		0.0516863	-143.785		0.0516863	485.547
0.0517508	-306.602		0.0517508	348.008		0.0517508	-144.802		0.0517508	485.883
0.0518152	-309.262		0.0518152	345.712		0.0518152	-145.741		0.0518152	486.21
0.0518797	-311.81		0.0518797	343.473		0.0518797	-146.367		0.0518797	486.439
0.0519441	-314.158		0.0519441	341.346		0.0519441	-146.477		0.0519441	486.485
0.0520086	-316.242		0.0520086	339.373		0.0520086	-145.948		0.0520086	486.296
0.052073	-318.048		0.052073	337.563		0.052073	-144.77		0.052073	485.862
0.0521375	-319.614		0.0521375	335.898		0.0521375	-143.057		0.0521375	485.227
0.0522019	-321.033		0.0522019	334.319		0.0522019	-141.036		0.0522019	484.482
0.0522664	-322.443		0.0522664	332.739		0.0522664	-139.002		0.0522664	483.742
0.0523308	-323.988		0.0523308	331.061		0.0523308	-137.264		0.0523308	483.126
0.0523953	-325.785		0.0523953	329.204		0.0523953	-136.073		0.0523953	482.729
0.0524597	-327.881		0.0524597	327.131		0.0524597	-135.562		0.0524597	482.595
0.0525241	-330.246		0.0525241	324.858		0.0525241	-135.723		0.0525241	482.717
0.0525886	-332.786		0.0525886	322.441		0.0525886	-136.429		0.0525886	483.041
0.052653	-335.383		0.052653	319.954		0.052653	-137.483		0.052653	483.481
0.0527175	-337.93		0.0527175	317.458		0.0527175	-138.663		0.0527175	483.946
0.0527819	-340.365		0.0527819	314.99		0.0527819	-139.758		0.0527819	484.355
0.0528464	-342.676		0.0528464	312.554		0.0528464	-140.646		0.0528464	484.662
0.0529108	-344.885		0.0529108	310.129		0.0529108	-141.308		0.0529108	484.865
0.0529753	-347.038		0.0529753	307.693		0.0529753	-141.824		0.0529753	484.999
0.0530397	-349.181		0.0530397	305.221		0.0530397	-142.317		0.0530397	485.12
0.0531042	-351.349		0.0531042	302.697		0.0531042	-142.902		0.0531042	485.275
0.0531686	-353.559		0.0531686	300.118		0.0531686	-143.631		0.0531686	485.494
0.0532331	-355.794		0.0532331	297.503		0.0532331	-144.478		0.0532331	485.769
0.0532975	-358.019		0.0532975	294.889		0.0532975	-145.348		0.0532975	486.069
0.053362	-360.185		0.053362	292.315		0.053362	-146.109		0.053362	486.342
0.0534264	-362.245		0.0534264	289.822		0.0534264	-146.602		0.0534264	486.529
0.0534908	-364.161		0.0534908	287.443		0.0534908	-146.676		0.0534908	486.57
0.0535553	-365.907		0.0535553	285.196		0.0535553	-146.227		0.0535553	486.423
0.0536197	-367.475		0.0536197	283.087		0.0536197	-145.228		0.0536197	486.073
0.0536842	-368.878		0.0536842	281.101		0.0536842	-143.746		0.0536842	485.542
0.0537486	-370.151		0.0537486	279.209		0.0537486	-141.932		0.0537486	484.886
0.0538131	-371.358		0.0538131	277.354		0.0538131	-139.993		0.0538131	484.18
0.0538775	-372.585		0.0538775	275.457		0.0538775	-138.167		0.0538775	483.515
0.053942	-373.931		0.053942	273.426		0.053942	-136.679		0.053942	482.977
0.0540064	-375.478		0.0540064	271.182		0.0540064	-135.73		0.0540064	482.645
0.0540709	-377.266		0.0540709	268.686		0.0540709	-135.444		0.0540709	482.562
0.0541353	-379.276		0.0541353	265.952		0.0541353	-135.831		0.0541353	482.732
0.0541998	-381.438		0.0541998	263.046		0.0541998	-136.802		0.0541998	483.118
0.0542642	-383.654		0.0542642	260.059		0.0542642	-138.164		0.0542642	483.643
0.0543287	-385.826		0.0543287	257.084		0.0543287	-139.649		0.0543287	484.206
0.0543931	-387.883		0.0543931	254.189		0.0543931	-140.964		0.0543931	484.702
0.0544575	-389.79		0.0544575	251.41		0.0544575	-141.888		0.0544575	485.052
0.054522	-391.547		0.054522	248.744		0.054522	-142.344		0.054522	485.226
0.0545864	-393.18		0.0545864	246.164		0.0545864	-142.418		0.0545864	485.253
0.0546509	-394.737		0.0546509	243.621		0.0546509	-142.314		0.0546509	485.203
0.0547153	-396.275		0.0547153	241.047		0.0547153	-142.272		0.0547153	485.159
0.0547798	-397.849		0.0547798	238.38		0.0547798	-142.488		0.0547798	485.193
0.0548442	-399.496		0.0548442	235.582		0.0548442	-143.038		0.0548442	485.341
0.0549087	-401.22		0.0549087	232.654		0.0549087	-143.882		0.0549087	485.6
0.0549731	-402.994		0.0549731	229.636		0.0549731	-144.877		0.0549731	485.929
0.0550376	-404.762		0.0550376	226.605		0.0550376	-145.809		0.0550376	486.253
0.055102	-406.452		0.055102	223.65		0.055102	-146.439		0.055102	486.484
0.0551665	-407.994		0.0551665	220.86		0.0551665	-146.559		0.0551665	486.536
0.0552309	-409.337		0.0552309	218.297		0.0552309	-146.04		0.0552309	486.352
0.0552954	-410.467		0.0552954	215.984		0.0552954	-144.868		0.0552954	485.921
0.0553598	-411.41		0.0553598	213.893		0.0553598	-143.151		0.0553598	485.284
0.0554243	-412.236		0.0554243	211.939		0.0554243	-141.111		0.0554243	484.53
0.0554887	-413.047		0.0554887	209.994		0.0554887	-139.046		0.0554887	483.776
0.0555531	-413.952		0.0555531	207.915		0.0555531	-137.268		0.0555531	483.144
0.0556176	-415.039		0.0556176	205.585		0.0556176	-136.043		0.0556176	482.733
0.055682	-416.342		0.055682	202.952		0.055682	-135.507		0.055682	482.589
0.0557465	-417.837		0.0557465	200.04		0.0557465	-135.653		0.0557465	482.707
0.0558109	-419.454		0.0558109	196.935		0.0558109	-136.35		0.0558109	483.029
0.0558754	-421.101		0.0558754	193.748		0.0558754	-137.393		0.0558754	483.468
0.0559398	-422.697		0.0559398	190.574		0.0559398	-138.551		0.0559398	483.929
0.0560043	-424.193		0.0560043	187.468		0.0560043	-139.614		0.0560043	484.331
0.0560687	-425.579		0.0560687	184.434		0.0560687	-140.463		0.0560687	484.627
0.0561332	-426.873		0.0561332	181.442		0.0561332	-141.098		0.0561332	484.82
0.0561976	-428.112		0.0561976	178.446		0.0561976	-141.616		0.0561976	484.952
0.0562621	-429.336		0.0562621	175.404		0.0562621	-142.152		0.0562621	485.081
0.0563265	-430.577		0.0563265	172.284		0.0563265	-142.822		0.0563265	485.259
0.056391	-431.849		0.056391	169.079		0.056391	-143.67		0.056391	485.513
0.0564554	-433.142		0.0564554	165.821		0.0564554	-144.646		0.0564554	485.83
0.0565198	-434.426		0.0565198	162.566		0.0565198	-145.628		0.0565198	486.17
0.0565843	-435.661		0.0565843	159.385		0.0565843	-146.46		0.0565843	486.472
0.0566487	-436.811		0.0566487	156.341		0.0566487	-146.969		0.0566487	486.668
0.0567132	-437.844		0.0567132	153.483		0.0567132	-146.998		0.0567132	486.696
0.0567776	-438.746		0.0567776	150.834		0.0567776	-146.451		0.0567776	486.515
0.0568421	-439.515		0.0568421	148.392		0.0568421	-145.316		0.0568421	486.118
0.0569065	-440.166		0.0569065	146.126		0.0569065	-143.686		0.0569065	485.535
0.056971	-440.729		0.056971	143.983		0.056971	-141.736		0.056971	484.832
0.0570354	-441.25		0.0570354	141.879		0.0570354	-139.694		0.0570354	484.092
0.0570999	-441.785		0.0570999	139.707		0.0570999	-137.808		0.0570999	483.408
0.0571643	-442.398		0.0571643	137.351		0.0571643	-136.305		0.0571643	482.867
0.0572288	-443.138		0.0572288	134.713		0.0572288	-135.374		0.0572288	482.54
0.0572932	-444.024		0.0572932	131.751		0.0572932	-135.125		0.0572932	482.467
0.0573577	-445.044		0.0573577	128.49		0.0573577	-135.56		0.0573577	482.649
0.0574221	-446.15		0.0574221	125.014		0.0574221	-136.588		0.0574221	483.048
0.0574865	-447.28		0.0574865	121.441		0.0574865	-138.02		0.0574865	483.588
0.057551	-448.374		0.057551	117.888		0.057551	-139.594		0.057551	484.173
0.0576154	-449.388		0.0576154	114.443		0.0576154	-141.015		0.0576154	484.698
0.0576799	-450.299		0.0576799	111.152		0.0576799	-142.053		0.0576799	485.08
0.0577443	-451.107		0.0577443	108.019		0.0577443	-142.615		0.0577443	485.289
0.0578088	-451.827		0.0578088	105.018		0.0578088	-142.764		0.0578088	485.343
0.0578732	-452.482		0.0578732	102.094		0.0578732	-142.687		0.0578732	485.307
0.0579377	-453.102		0.0579377	99.1718		0.0579377	-142.614		0.0579377	485.258
0.0580021	-453.72		0.0580021	96.1747		0.0580021	-142.743		0.0580021	485.27
0.0596133	-463.327		0.0596133	19.7717		0.0596133	-143.569

## Sheet: rotor2_0.5 chord
time steps	Fx		time steps	Fy		time steps	Fz		time steps	F
0.0515574	-298.771		0.0515574	354.497		0.0515574	-142.576		0.0515574	485.036
0.0516219	-301.801		0.0516219	352.127		0.0516219	-144.9		0.0516219	485.874
0.0516863	-304.727		0.0516863	349.798		0.0516863	-146.874		0.0516863	486.61
0.0517508	-307.483		0.0517508	347.548		0.0517508	-148.286		0.0517508	487.159
0.0518152	-310.034		0.0518152	345.4		0.0518152	-149.036		0.0518152	487.477
0.0518797	-312.374		0.0518797	343.357		0.0518797	-149.133		0.0518797	487.557
0.0519441	-314.527		0.0519441	341.404		0.0519441	-148.682		0.0519441	487.432
0.0520086	-316.533		0.0520086	339.513		0.0520086	-147.842		0.0520086	487.154
0.052073	-318.441		0.052073	337.655		0.052073	-146.781		0.052073	486.785
0.0521375	-320.299		0.0521375	335.796		0.0521375	-145.646		0.0521375	486.378
0.0522019	-322.148		0.0522019	333.914		0.0522019	-144.532		0.0522019	485.97
0.0522664	-324.012		0.0522664	331.994		0.0522664	-143.473		0.0522664	485.581
0.0523308	-325.9		0.0523308	330.039		0.0523308	-142.45		0.0523308	485.209
0.0523953	-327.8		0.0523953	328.055		0.0523953	-141.414		0.0523953	484.841
0.0524597	-329.696		0.0524597	326.056		0.0524597	-140.32		0.0524597	484.46
0.0525241	-331.573		0.0525241	324.052		0.0525241	-139.146		0.0525241	484.058
0.0525886	-333.424		0.0525886	322.043		0.0525886	-137.921		0.0525886	483.638
0.052653	-335.259		0.052653	320.019		0.052653	-136.734		0.052653	483.226
0.0527175	-337.108		0.0527175	317.959		0.0527175	-135.721		0.0527175	482.866
0.0527819	-339.011		0.0527819	315.829		0.0527819	-135.048		0.0527819	482.612
0.0528464	-341.013		0.0528464	313.596		0.0528464	-134.874		0.0528464	482.518
0.0529108	-343.153		0.0529108	311.233		0.0529108	-135.313		0.0529108	482.628
0.0529753	-345.449		0.0529753	308.725		0.0529753	-136.406		0.0529753	482.963
0.0530397	-347.895		0.0530397	306.077		0.0530397	-138.105		0.0530397	483.515
0.0531042	-350.456		0.0531042	303.316		0.0531042	-140.263		0.0531042	484.246
0.0531686	-353.072		0.0531686	300.488		0.0531686	-142.641		0.0531686	485.077
0.0532331	-355.666		0.0532331	297.656		0.0532331	-144.949		0.0532331	485.909
0.0532975	-358.163		0.0532975	294.881		0.0532975	-146.908		0.0532975	486.639
0.053362	-360.507		0.053362	292.212		0.053362	-148.307		0.053362	487.184
0.0534264	-362.666		0.0534264	289.675		0.0534264	-149.047		0.0534264	487.497
0.0534908	-364.638		0.0534908	287.274		0.0534908	-149.144		0.0534908	487.576
0.0535553	-366.441		0.0535553	284.99		0.0535553	-148.699		0.0535553	487.452
0.0536197	-368.112		0.0536197	282.79		0.0536197	-147.87		0.0536197	487.178
0.0536842	-369.693		0.0536842	280.637		0.0536842	-146.823		0.0536842	486.813
0.0537486	-371.224		0.0537486	278.493		0.0537486	-145.7		0.0537486	486.409
0.0538131	-372.74		0.0538131	276.33		0.0538131	-144.59		0.0538131	486.003
0.0538775	-374.262		0.0538775	274.131		0.0538775	-143.525		0.0538775	485.612
0.053942	-375.797		0.053942	271.896		0.053942	-142.485		0.053942	485.234
0.0540064	-377.337		0.0540064	269.634		0.0540064	-141.424		0.0540064	484.857
0.0540709	-378.87		0.0540709	267.359		0.0540709	-140.297		0.0540709	484.466
0.0541353	-380.384		0.0541353	265.083		0.0541353	-139.09		0.0541353	484.052
0.0541998	-381.872		0.0541998	262.805		0.0541998	-137.836		0.0541998	483.623
0.0542642	-383.346		0.0542642	260.513		0.0542642	-136.628		0.0542642	483.207
0.0543287	-384.83		0.0543287	258.179		0.0543287	-135.606		0.0543287	482.845
0.0543931	-386.359		0.0543931	255.764		0.0543931	-134.936		0.0543931	482.593
0.0544575	-387.971		0.0544575	253.229		0.0544575	-134.775		0.0544575	482.505
0.054522	-389.699		0.054522	250.54		0.054522	-135.235		0.054522	482.622
0.0545864	-391.556		0.0545864	247.681		0.0545864	-136.353		0.0545864	482.964
0.0546509	-393.539		0.0546509	244.66		0.0546509	-138.077		0.0546509	483.525
0.0547153	-395.616		0.0547153	241.507		0.0547153	-140.258		0.0547153	484.262
0.0547798	-397.734		0.0547798	238.282		0.0547798	-142.655		0.0547798	485.099
0.0548442	-399.828		0.0548442	235.057		0.0548442	-144.977		0.0548442	485.935
0.0549087	-401.835		0.0549087	231.907		0.0549087	-146.942		0.0549087	486.666
0.0549731	-403.705		0.0549731	228.888		0.0549731	-148.341		0.0549731	487.209
0.0550376	-405.413		0.0550376	226.031		0.0550376	-149.076		0.0550376	487.518
0.055102	-406.958		0.055102	223.341		0.055102	-149.161		0.055102	487.591
0.0551665	-408.354		0.0551665	220.795		0.0551665	-148.7		0.0551665	487.458
0.0552309	-409.634		0.0552309	218.355		0.0552309	-147.852		0.0552309	487.175
0.0552954	-410.832		0.0552954	215.976		0.0552954	-146.784		0.0552954	486.8
0.0553598	-411.983		0.0553598	213.614		0.0553598	-145.64		0.0553598	486.386
0.0554243	-413.117		0.0554243	211.233		0.0554243	-144.515		0.0554243	485.973
0.0554887	-414.254		0.0554887	208.814		0.0554887	-143.441		0.0554887	485.577
0.0555531	-415.399		0.0555531	206.356		0.0555531	-142.399		0.0555531	485.197
0.0556176	-416.547		0.0556176	203.868		0.0556176	-141.341		0.0556176	484.82
0.055682	-417.687		0.055682	201.367		0.055682	-140.221		0.055682	484.431
0.0557465	-418.806		0.0557465	198.869		0.0557465	-139.022		0.0557465	484.019
0.0558109	-419.9		0.0558109	196.375		0.0558109	-137.774		0.0558109	483.591
0.0558754	-420.977		0.0558754	193.87		0.0558754	-136.568		0.0558754	483.175
0.0559398	-422.056		0.0559398	191.324		0.0559398	-135.544		0.0559398	482.813
0.0560043	-423.165		0.0560043	188.693		0.0560043	-134.87		0.0560043	482.559
0.0560687	-424.337		0.0560687	185.93		0.0560687	-134.703		0.0560687	482.469
0.0561332	-425.596		0.0561332	182.997		0.0561332	-135.156		0.0561332	482.584
0.0561976	-426.958		0.0561976	179.874		0.0561976	-136.268		0.0561976	482.925
0.0562621	-428.415		0.0562621	176.57		0.0562621	-137.987		0.0562621	483.484
0.0563265	-429.945		0.0563265	173.12		0.0563265	-140.164		0.0563265	484.22
0.056391	-431.504		0.056391	169.591		0.056391	-142.561		0.056391	485.057
0.0564554	-433.039		0.0564554	166.065		0.0564554	-144.887		0.0564554	485.894
0.0565198	-434.501		0.0565198	162.625		0.0565198	-146.861		0.0565198	486.627
0.0565843	-435.85		0.0565843	159.335		0.0565843	-148.274		0.0565843	487.174
0.0566487	-437.068		0.0566487	156.23		0.0566487	-149.027		0.0566487	487.489
0.0567132	-438.151		0.0567132	153.315		0.0567132	-149.131		0.0567132	487.567
0.0567776	-439.113		0.0567776	150.566		0.0567776	-148.69		0.0567776	487.441
0.0568421	-439.976		0.0568421	147.942		0.0568421	-147.86		0.0568421	487.164
0.0569065	-440.767		0.0569065	145.393		0.0569065	-146.805		0.0569065	486.792
0.056971	-441.515		0.056971	142.871		0.056971	-145.67		0.056971	486.381
0.0570354	-442.241		0.0570354	140.336		0.0570354	-144.546		0.0570354	485.968
0.0570999	-442.963		0.0570999	137.766		0.0570999	-143.469		0.0570999	485.571
0.0571643	-443.686		0.0571643	135.157		0.0571643	-142.419		0.0571643	485.188
0.0572288	-444.407		0.0572288	132.519		0.0572288	-141.353		0.0572288	484.808
0.0572932	-445.119		0.0572932	129.869		0.0572932	-140.227		0.0572932	484.417
0.0573577	-445.811		0.0573577	127.222		0.0573577	-139.027		0.0573577	484.006
0.0574221	-446.482		0.0574221	124.58		0.0574221	-137.786		0.0574221	483.582
0.0574865	-447.135		0.0574865	121.929		0.0574865	-136.594		0.0574865	483.171
0.057551	-447.783		0.057551	119.233		0.057551	-135.59		0.057551	482.816
0.0576154	-448.449		0.0576154	116.447		0.0576154	-134.939		0.0576154	482.571
0.0576799	-449.154		0.0576799	113.521		0.0576799	-134.798		0.0576799	482.49
0.0577443	-449.917		0.0577443	110.412		0.0577443	-135.274		0.0577443	482.613
0.0578088	-450.749		0.0578088	107.102		0.0578088	-136.407		0.0578088	482.962
0.0578732	-451.645		0.0578732	103.598		0.0578732	-138.14		0.0578732	483.527
0.0579377	-452.586		0.0579377	99.9416		0.0579377	-140.327		0.0579377	484.267
0.0580021	-453.544		0.0580021	96.2032		0.0580021	-142.726		0.0580021	485.106

## Sheet: rotor2_0.7 chord
time steps	Fx		time steps	Fy		time steps	Fz		time steps	F
0.0515574	-297.589		0.0515574	355.293		0.0515574	-137.428		0.0515574	483.403
0.0516219	-300.462		0.0516219	352.994		0.0516219	-139.252		0.0516219	484.017
0.0516863	-303.374		0.0516863	350.642		0.0516863	-141.327		0.0516863	484.726
0.0517508	-306.297		0.0517508	348.257		0.0517508	-143.548		0.0517508	485.497
0.0518152	-309.194		0.0518152	345.863		0.0518152	-145.772		0.0518152	486.283
0.0518797	-312.018		0.0518797	343.489		0.0518797	-147.832		0.0518797	487.026
0.0519441	-314.724		0.0519441	341.167		0.0519441	-149.552		0.0519441	487.66
0.0520086	-317.269		0.0520086	338.926		0.0520086	-150.766		0.0520086	488.12
0.052073	-319.617		0.052073	336.791		0.052073	-151.342		0.052073	488.353
0.0521375	-321.756		0.0521375	334.772		0.0521375	-151.213		0.0521375	488.329
0.0522019	-323.693		0.0522019	332.865		0.0522019	-150.377		0.0522019	488.046
0.0522664	-325.454		0.0522664	331.051		0.0522664	-148.919		0.0522664	487.537
0.0523308	-327.085		0.0523308	329.302		0.0523308	-146.981		0.0523308	486.855
0.0523953	-328.638		0.0523953	327.582		0.0523953	-144.747		0.0523953	486.07
0.0524597	-330.167		0.0524597	325.851		0.0524597	-142.417		0.0524597	485.254
0.0525241	-331.721		0.0525241	324.074		0.0525241	-140.176		0.0525241	484.471
0.0525886	-333.338		0.0525886	322.225		0.0525886	-138.169		0.0525886	483.77
0.052653	-335.04		0.052653	320.29		0.052653	-136.49		0.052653	483.184
0.0527175	-336.838		0.0527175	318.26		0.0527175	-135.193		0.0527175	482.728
0.0527819	-338.737		0.0527819	316.136		0.0527819	-134.298		0.0527819	482.412
0.0528464	-340.736		0.0528464	313.919		0.0528464	-133.816		0.0528464	482.237
0.0529108	-342.829		0.0529108	311.61		0.0529108	-133.744		0.0529108	482.203
0.0529753	-345.012		0.0529753	309.208		0.0529753	-134.082		0.0529753	482.308
0.0530397	-347.278		0.0530397	306.716		0.0530397	-134.825		0.0530397	482.55
0.0531042	-349.62		0.0531042	304.133		0.0531042	-135.961		0.0531042	482.925
0.0531686	-352.027		0.0531686	301.467		0.0531686	-137.467		0.0531686	483.427
0.0532331	-354.484		0.0532331	298.725		0.0532331	-139.298		0.0532331	484.045
0.0532975	-356.972		0.0532975	295.926		0.0532975	-141.382		0.0532975	484.758
0.053362	-359.465		0.053362	293.091		0.053362	-143.612		0.053362	485.532
0.0534264	-361.93		0.0534264	290.252		0.0534264	-145.843		0.0534264	486.322
0.0534908	-364.326		0.0534908	287.444		0.0534908	-147.907		0.0534908	487.067
0.0535553	-366.613		0.0535553	284.708		0.0535553	-149.626		0.0535553	487.701
0.0536197	-368.753		0.0536197	282.08		0.0536197	-150.836		0.0536197	488.159
0.0536842	-370.716		0.0536842	279.589		0.0536842	-151.404		0.0536842	488.388
0.0537486	-372.49		0.0537486	277.248		0.0537486	-151.263		0.0537486	488.36
0.0538131	-374.082		0.0538131	275.051		0.0538131	-150.414		0.0538131	488.072
0.0538775	-375.517		0.0538775	272.975		0.0538775	-148.943		0.0538775	487.557
0.053942	-376.835		0.053942	270.984		0.053942	-146.993		0.053942	486.871
0.0540064	-378.08		0.0540064	269.032		0.0540064	-144.749		0.0540064	486.081
0.0540709	-379.301		0.0540709	267.074		0.0540709	-142.41		0.0540709	485.261
0.0541353	-380.539		0.0541353	265.067		0.0541353	-140.161		0.0541353	484.475
0.0541998	-381.828		0.0541998	262.979		0.0541998	-138.145		0.0541998	483.771
0.0542642	-383.185		0.0542642	260.791		0.0542642	-136.456		0.0542642	483.181
0.0543287	-384.623		0.0543287	258.495		0.0543287	-135.148		0.0543287	482.721
0.0543931	-386.144		0.0543931	256.09		0.0543931	-134.241		0.0543931	482.4
0.0544575	-387.747		0.0544575	253.576		0.0544575	-133.747		0.0544575	482.221
0.054522	-389.43		0.054522	250.956		0.054522	-133.666		0.054522	482.184
0.0545864	-391.186		0.0545864	248.23		0.0545864	-133.997		0.0545864	482.286
0.0546509	-393.011		0.0546509	245.399		0.0546509	-134.737		0.0546509	482.527
0.0547153	-394.895		0.0547153	242.466		0.0547153	-135.875		0.0547153	482.902
0.0547798	-396.831		0.0547798	239.437		0.0547798	-137.384		0.0547798	483.404
0.0548442	-398.805		0.0548442	236.327		0.0548442	-139.221		0.0548442	484.023
0.0549087	-400.799		0.0549087	233.153		0.0549087	-141.312		0.0549087	484.736
0.0549731	-402.793		0.0549731	229.944		0.0549731	-143.548		0.0549731	485.512
0.0550376	-404.757		0.0550376	226.736		0.0550376	-145.785		0.0550376	486.303
0.055102	-406.659		0.055102	223.571		0.055102	-147.854		0.055102	487.049
0.0551665	-408.465		0.0551665	220.495		0.0551665	-149.578		0.0551665	487.683
0.0552309	-410.143		0.0552309	217.55		0.0552309	-150.791		0.0552309	488.143
0.0552954	-411.669		0.0552954	214.77		0.0552954	-151.363		0.0552954	488.373
0.0553598	-413.033		0.0553598	212.167		0.0553598	-151.225		0.0553598	488.345
0.0554243	-414.243		0.0554243	209.737		0.0554243	-150.38		0.0554243	488.058
0.0554887	-415.317		0.0554887	207.453		0.0554887	-148.911		0.0554887	487.544
0.0555531	-416.289		0.0555531	205.271		0.0555531	-146.963		0.0555531	486.858
0.0556176	-417.197		0.0556176	203.141		0.0556176	-144.718		0.0556176	486.068
0.055682	-418.078		0.055682	201.01		0.055682	-142.377		0.055682	485.248
0.0557465	-418.969		0.0557465	198.826		0.0557465	-140.125		0.0557465	484.461
0.0558109	-419.896		0.0558109	196.555		0.0558109	-138.106		0.0558109	483.756
0.0558754	-420.874		0.0558754	194.175		0.0558754	-136.414		0.0558754	483.164
0.0559398	-421.914		0.0559398	191.674		0.0559398	-135.103		0.0559398	482.704
0.0560043	-423.018		0.0560043	189.051		0.0560043	-134.196		0.0560043	482.383
0.0560687	-424.186		0.0560687	186.307		0.0560687	-133.704		0.0560687	482.204
0.0561332	-425.415		0.0561332	183.444		0.0561332	-133.627		0.0561332	482.168
0.0561976	-426.7		0.0561976	180.464		0.0561976	-133.965		0.0561976	482.272
0.0562621	-428.034		0.0562621	177.368		0.0562621	-134.714		0.0562621	482.515
0.0563265	-429.412		0.0563265	174.161		0.0563265	-135.863		0.0563265	482.893
0.056391	-430.824		0.056391	170.852		0.056391	-137.385		0.056391	483.399
0.0564554	-432.26		0.0564554	167.455		0.0564554	-139.235		0.0564554	484.021
0.0565198	-433.706		0.0565198	163.993		0.0565198	-141.338		0.0565198	484.738
0.0565843	-435.146		0.0565843	160.497		0.0565843	-143.585		0.0565843	485.518
0.0566487	-436.556		0.0566487	157.007		0.0566487	-145.832		0.0566487	486.312
0.0567132	-437.912		0.0567132	153.57		0.0567132	-147.908		0.0567132	487.06
0.0567776	-439.187		0.0567776	150.237		0.0567776	-149.637		0.0567776	487.696
0.0568421	-440.357		0.0568421	147.056		0.0568421	-150.854		0.0568421	488.157
0.0569065	-441.405		0.0569065	144.062		0.0569065	-151.427		0.0569065	488.387
0.056971	-442.322		0.056971	141.27		0.056971	-151.29		0.056971	488.36
0.0570354	-443.115		0.0570354	138.675		0.0570354	-150.445		0.0570354	488.073
0.0570999	-443.798		0.0570999	136.245		0.0570999	-148.975		0.0570999	487.558
0.0571643	-444.398		0.0571643	133.933		0.0571643	-147.026		0.0571643	486.872
0.0572288	-444.943		0.0572288	131.683		0.0572288	-144.781		0.0572288	486.082
0.0572932	-445.461		0.0572932	129.436		0.0572932	-142.439		0.0572932	485.261
0.0573577	-445.98		0.0573577	127.136		0.0573577	-140.185		0.0573577	484.473
0.0574221	-446.52		0.0574221	124.745		0.0574221	-138.162		0.0574221	483.767
0.0574865	-447.093		0.0574865	122.237		0.0574865	-136.466		0.0574865	483.173
0.057551	-447.706		0.057551	119.601		0.057551	-135.15		0.057551	482.712
0.0576154	-448.363		0.0576154	116.834		0.0576154	-134.239		0.0576154	482.39
0.0576799	-449.063		0.0576799	113.936		0.0576799	-133.743		0.0576799	482.21
0.0577443	-449.804		0.0577443	110.911		0.0577443	-133.664		0.0577443	482.173
0.0578088	-450.581		0.0578088	107.76		0.0578088	-134.002		0.0578088	482.278
0.0578732	-451.388		0.0578732	104.488		0.0578732	-134.75		0.0578732	482.521
0.0579377	-452.219		0.0579377	101.098		0.0579377	-135.897		0.0579377	482.898
0.0580021	-453.067		0.0580021	97.6023		0.0580021	-137.416		0.0580021	483.404

## Sheet: rotor2_0.9 chord
time steps	Fx		time steps	Fy		time steps	Fz		time steps	F
0.0515574	-296.821		0.0515574	356.22		0.0515574	-135.043		0.0515574	482.941
0.0516219	-299.011		0.0516219	354.398		0.0516219	-134.325		0.0516219	482.751
0.0516863	-301.343		0.0516863	352.448		0.0516863	-134.156		0.0516863	482.727
0.0517508	-303.808		0.0517508	350.371		0.0517508	-134.499		0.0517508	482.855
0.0518152	-306.378		0.0518152	348.181		0.0518152	-135.278		0.0518152	483.113
0.0518797	-309.021		0.0518797	345.897		0.0518797	-136.398		0.0518797	483.469
0.0519441	-311.7		0.0519441	343.538		0.0519441	-137.765		0.0519441	483.895
0.0520086	-314.386		0.0520086	341.126		0.0520086	-139.303		0.0520086	484.366
0.052073	-317.055		0.052073	338.674		0.052073	-140.942		0.052073	484.859
0.0521375	-319.692		0.0521375	336.197		0.0521375	-142.621		0.0521375	485.357
0.0522019	-322.285		0.0522019	333.708		0.0522019	-144.279		0.0522019	485.845
0.0522664	-324.827		0.0522664	331.22		0.0522664	-145.853		0.0522664	486.305
0.0523308	-327.307		0.0523308	328.751		0.0523308	-147.269		0.0523308	486.719
0.0523953	-329.711		0.0523953	326.322		0.0523953	-148.443		0.0523953	487.063
0.0524597	-332.019		0.0524597	323.954		0.0524597	-149.282		0.0524597	487.307
0.0525241	-334.213		0.0525241	321.67		0.0525241	-149.701		0.0525241	487.422
0.0525886	-336.28		0.0525886	319.487		0.0525886	-149.631		0.0525886	487.387
0.052653	-338.215		0.052653	317.412		0.052653	-149.035		0.052653	487.187
0.0527175	-340.022		0.0527175	315.443		0.0527175	-147.92		0.0527175	486.826
0.0527819	-341.719		0.0527819	313.568		0.0527819	-146.339		0.0527819	486.325
0.0528464	-343.33		0.0528464	311.765		0.0528464	-144.396		0.0528464	485.719
0.0529108	-344.889		0.0529108	309.999		0.0529108	-142.239		0.0529108	485.056
0.0529753	-346.437		0.0529753	308.232		0.0529753	-140.044		0.0529753	484.395
0.0530397	-348.013		0.0530397	306.422		0.0530397	-137.998		0.0530397	483.788
0.0531042	-349.657		0.0531042	304.528		0.0531042	-136.279		0.0531042	483.29
0.0531686	-351.4		0.0531686	302.513		0.0531686	-135.023		0.0531686	482.936
0.0532331	-353.26		0.0532331	300.356		0.0532331	-134.306		0.0532331	482.747
0.0532975	-355.24		0.0532975	298.048		0.0532975	-134.14		0.0532975	482.723
0.053362	-357.33		0.053362	295.593		0.053362	-134.487		0.053362	482.853
0.0534264	-359.507		0.0534264	293.009		0.0534264	-135.27		0.0534264	483.112
0.0534908	-361.738		0.0534908	290.319		0.0534908	-136.396		0.0534908	483.47
0.0535553	-363.994		0.0535553	287.551		0.0535553	-137.768		0.0535553	483.898
0.0536197	-366.247		0.0536197	284.728		0.0536197	-139.31		0.0536197	484.37
0.0536842	-368.477		0.0536842	281.869		0.0536842	-140.952		0.0536842	484.864
0.0537486	-370.67		0.0537486	278.992		0.0537486	-142.632		0.0537486	485.362
0.0538131	-372.819		0.0538131	276.11		0.0538131	-144.289		0.0538131	485.85
0.0538775	-374.915		0.0538775	273.239		0.0538775	-145.86		0.0538775	486.309
0.053942	-376.954		0.053942	270.397		0.053942	-147.272		0.053942	486.721
0.0540064	-378.924		0.0540064	267.606		0.0540064	-148.439		0.0540064	487.063
0.0540709	-380.809		0.0540709	264.892		0.0540709	-149.272		0.0540709	487.304
0.0541353	-382.596		0.0541353	262.28		0.0541353	-149.683		0.0541353	487.418
0.0541998	-384.274		0.0541998	259.788		0.0541998	-149.606		0.0541998	487.379
0.0542642	-385.84		0.0542642	257.425		0.0542642	-149.004		0.0542642	487.178
0.0543287	-387.298		0.0543287	255.186		0.0543287	-147.884		0.0543287	486.815
0.0543931	-388.662		0.0543931	253.059		0.0543931	-146.299		0.0543931	486.313
0.0544575	-389.953		0.0544575	251.016		0.0544575	-144.353		0.0544575	485.706
0.054522	-391.2		0.054522	249.017		0.054522	-142.196		0.054522	485.043
0.0545864	-392.437		0.0545864	247.019		0.0545864	-140.001		0.0545864	484.381
0.0546509	-393.693		0.0546509	244.974		0.0546509	-137.957		0.0546509	483.776
0.0547153	-395.003		0.0547153	242.834		0.0547153	-136.242		0.0547153	483.278
0.0547798	-396.392		0.0547798	240.558		0.0547798	-134.991		0.0547798	482.926
0.0548442	-397.873		0.0548442	238.123		0.0548442	-134.281		0.0548442	482.739
0.0549087	-399.448		0.0549087	235.517		0.0549087	-134.124		0.0549087	482.718
0.0549731	-401.107		0.0549731	232.749		0.0549731	-134.48		0.0549731	482.85
0.0550376	-402.83		0.0550376	229.84		0.0550376	-135.273		0.0550376	483.112
0.055102	-404.59		0.055102	226.817		0.055102	-136.406		0.055102	483.473
0.0551665	-406.361		0.0551665	223.713		0.0551665	-137.787		0.0551665	483.903
0.0552309	-408.121		0.0552309	220.555		0.0552309	-139.337		0.0552309	484.378
0.0552954	-409.85		0.0552954	217.368		0.0552954	-140.982		0.0552954	484.873
0.0553598	-411.541		0.0553598	214.168		0.0553598	-142.664		0.0553598	485.373
0.0554243	-413.185		0.0554243	210.973		0.0554243	-144.322		0.0554243	485.861
0.0554887	-414.781		0.0554887	207.796		0.0554887	-145.891		0.0554887	486.32
0.0555531	-416.324		0.0555531	204.658		0.0555531	-147.299		0.0555531	486.732
0.0556176	-417.807		0.0556176	201.583		0.0556176	-148.462		0.0556176	487.073
0.055682	-419.22		0.055682	198.598		0.055682	-149.289		0.055682	487.313
0.0557465	-420.552		0.0557465	195.73		0.0557465	-149.694		0.0557465	487.424
0.0558109	-421.796		0.0558109	192.998		0.0558109	-149.61		0.0558109	487.384
0.0558754	-422.95		0.0558754	190.411		0.0558754	-149.002		0.0558754	487.181
0.0559398	-424.019		0.0559398	187.965		0.0559398	-147.876		0.0559398	486.817
0.0560043	-425.013		0.0560043	185.644		0.0560043	-146.286		0.0560043	486.312
0.0560687	-425.95		0.0560687	183.417		0.0560687	-144.336		0.0560687	485.704
0.0561332	-426.85		0.0561332	181.241		0.0561332	-142.175		0.0561332	485.04
0.0561976	-427.74		0.0561976	179.068		0.0561976	-139.977		0.0561976	484.376
0.0562621	-428.643		0.0562621	176.843		0.0562621	-137.932		0.0562621	483.77
0.0563265	-429.582		0.0563265	174.516		0.0563265	-136.217		0.0563265	483.272
0.056391	-430.577		0.056391	172.042		0.056391	-134.968		0.056391	482.92
0.0564554	-431.637		0.0564554	169.395		0.0564554	-134.261		0.0564554	482.733
0.0565198	-432.761		0.0565198	166.564		0.0565198	-134.107		0.0565198	482.712
0.0565843	-433.943		0.0565843	163.559		0.0565843	-134.468		0.0565843	482.845
0.0566487	-435.163		0.0566487	160.404		0.0566487	-135.265		0.0566487	483.108
0.0567132	-436.402		0.0567132	157.131		0.0567132	-136.403		0.0567132	483.469
0.0567776	-437.638		0.0567776	153.777		0.0567776	-137.786		0.0567776	483.9
0.0568421	-438.854		0.0568421	150.371		0.0568421	-139.339		0.0568421	484.376
0.0569065	-440.035		0.0569065	146.942		0.0569065	-140.985		0.0569065	484.871
0.056971	-441.176		0.056971	143.508		0.056971	-142.669		0.056971	485.371
0.0570354	-442.273		0.0570354	140.086		0.0570354	-144.326		0.0570354	485.859
0.0570999	-443.324		0.0570999	136.691		0.0570999	-145.894		0.0570999	486.318
0.0571643	-444.329		0.0571643	133.342		0.0571643	-147.301		0.0571643	486.73
0.0572288	-445.286		0.0572288	130.066		0.0572288	-148.462		0.0572288	487.07
0.0572932	-446.188		0.0572932	126.89		0.0572932	-149.287		0.0572932	487.31
0.0573577	-447.03		0.0573577	123.843		0.0573577	-149.69		0.0573577	487.422
0.0574221	-447.807		0.0574221	120.944		0.0574221	-149.605		0.0574221	487.381
0.0574865	-448.52		0.0574865	118.203		0.0574865	-148.995		0.0574865	487.177
0.057551	-449.172		0.057551	115.615		0.057551	-147.868		0.057551	486.813
0.0576154	-449.771		0.0576154	113.162		0.0576154	-146.278		0.0576154	486.309
0.0576799	-450.328		0.0576799	110.81		0.0576799	-144.329		0.0576799	485.701
0.0577443	-450.859		0.0577443	108.516		0.0577443	-142.168		0.0577443	485.037
0.0578088	-451.379		0.0578088	106.225		0.0578088	-139.973		0.0578088	484.375
0.0578732	-451.903		0.0578732	103.881		0.0578732	-137.931		0.0578732	483.769
0.0579377	-452.447		0.0579377	101.43		0.0579377	-136.219		0.0579377	483.272
0.0580021	-453.021		0.0580021	98.825		0.0580021	-134.973		0.0580021	482.921

## Sheet: rotor2_1.1 chord
time steps	Fx		time steps	Fy		time steps	Fz		time steps	F
0.0515574	-299.52		0.0515574	354.271		0.0515574	-145.002		0.0515574	486.051
0.0516219	-301.941		0.0516219	352.176		0.0516219	-145.316		0.0516219	486.12
0.0516863	-304.246		0.0516863	350.133		0.0516863	-145.258		0.0516863	486.064
0.0517508	-306.443		0.0517508	348.144		0.0517508	-144.859		0.0517508	485.897
0.0518152	-308.557		0.0518152	346.198		0.0518152	-144.205		0.0518152	485.65
0.0518797	-310.623		0.0518797	344.276		0.0518797	-143.415		0.0518797	485.366
0.0519441	-312.678		0.0519441	342.356		0.0519441	-142.615		0.0519441	485.092
0.0520086	-314.755		0.0520086	340.417		0.0520086	-141.913		0.0520086	484.865
0.052073	-316.873		0.052073	338.447		0.052073	-141.375		0.052073	484.708
0.0521375	-319.036		0.0521375	336.439		0.0521375	-141.017		0.0521375	484.624
0.0522019	-321.234		0.0522019	334.398		0.0522019	-140.806		0.0522019	484.602
0.0522664	-323.446		0.0522664	332.334		0.0522664	-140.678		0.0522664	484.617
0.0523308	-325.647		0.0523308	330.258		0.0523308	-140.556		0.0523308	484.636
0.0523953	-327.817		0.0523953	328.18		0.0523953	-140.385		0.0523953	484.638
0.0524597	-329.945		0.0524597	326.102		0.0524597	-140.142		0.0524597	484.609
0.0525241	-332.035		0.0525241	324.013		0.0525241	-139.856		0.0525241	484.553
0.0525886	-334.103		0.0525886	321.899		0.0525886	-139.592		0.0525886	484.49
0.052653	-336.173		0.052653	319.74		0.052653	-139.443		0.052653	484.448
0.0527175	-338.269		0.0527175	317.512		0.0527175	-139.501		0.0527175	484.459
0.0527819	-340.413		0.0527819	315.203		0.0527819	-139.832		0.0527819	484.548
0.0528464	-342.611		0.0528464	312.807		0.0528464	-140.455		0.0528464	484.725
0.0529108	-344.854		0.0529108	310.332		0.0529108	-141.328		0.0529108	484.979
0.0529753	-347.122		0.0529753	307.798		0.0529753	-142.354		0.0529753	485.282
0.0530397	-349.383		0.0530397	305.235		0.0530397	-143.398		0.0530397	485.592
0.0531042	-351.599		0.0531042	302.674		0.0531042	-144.314		0.0531042	485.86
0.0531686	-353.74		0.0531686	300.148		0.0531686	-144.974		0.0531686	486.044
0.0532331	-355.783		0.0532331	297.682		0.0532331	-145.289		0.0532331	486.113
0.0532975	-357.72		0.0532975	295.288		0.0532975	-145.233		0.0532975	486.057
0.053362	-359.561		0.053362	292.964		0.053362	-144.837		0.053362	485.891
0.0534264	-361.327		0.0534264	290.696		0.0534264	-144.186		0.0534264	485.645
0.0534908	-363.049		0.0534908	288.46		0.0534908	-143.4		0.0534908	485.363
0.0535553	-364.761		0.0535553	286.227		0.0535553	-142.603		0.0535553	485.09
0.0536197	-366.492		0.0536197	283.973		0.0536197	-141.903		0.0536197	484.864
0.0536842	-368.257		0.0536842	281.68		0.0536842	-141.367		0.0536842	484.708
0.0537486	-370.06		0.0537486	279.344		0.0537486	-141.009		0.0537486	484.625
0.0538131	-371.892		0.0538131	276.97		0.0538131	-140.798		0.0538131	484.603
0.0538775	-373.734		0.0538775	274.57		0.0538775	-140.67		0.0538775	484.617
0.053942	-375.564		0.053942	272.161		0.053942	-140.548		0.053942	484.637
0.0540064	-377.362		0.0540064	269.754		0.0540064	-140.376		0.0540064	484.639
0.0540709	-379.12		0.0540709	267.354		0.0540709	-140.135		0.0540709	484.611
0.0541353	-380.838		0.0541353	264.949		0.0541353	-139.851		0.0541353	484.555
0.0541998	-382.531		0.0541998	262.523		0.0541998	-139.59		0.0541998	484.493
0.0542642	-384.218		0.0542642	260.051		0.0542642	-139.444		0.0542642	484.452
0.0543287	-385.919		0.0543287	257.508		0.0543287	-139.504		0.0543287	484.464
0.0543931	-387.654		0.0543931	254.876		0.0543931	-139.837		0.0543931	484.553
0.0544575	-389.427		0.0544575	252.15		0.0544575	-140.461		0.0544575	484.729
0.054522	-391.232		0.054522	249.339		0.054522	-141.337		0.054522	484.983
0.0545864	-393.052		0.0545864	246.465		0.0545864	-142.363		0.0545864	485.286
0.0546509	-394.859		0.0546509	243.564		0.0546509	-143.408		0.0546509	485.596
0.0547153	-396.623		0.0547153	240.672		0.0547153	-144.325		0.0547153	485.863
0.0547798	-398.319		0.0547798	237.829		0.0547798	-144.984		0.0547798	486.046
0.0548442	-399.927		0.0548442	235.06		0.0548442	-145.299		0.0548442	486.114
0.0549087	-401.442		0.0549087	232.38		0.0549087	-145.24		0.0549087	486.056
0.0549731	-402.874		0.0549731	229.785		0.0549731	-144.841		0.0549731	485.889
0.0550376	-404.242		0.0550376	227.258		0.0550376	-144.186		0.0550376	485.641
0.055102	-405.571		0.055102	224.77		0.055102	-143.394		0.055102	485.357
0.0551665	-406.891		0.0551665	222.287		0.0551665	-142.593		0.0551665	485.082
0.0552309	-408.226		0.0552309	219.78		0.0552309	-141.889		0.0552309	484.855
0.0552954	-409.589		0.0552954	217.229		0.0552954	-141.349		0.0552954	484.697
0.0553598	-410.983		0.0553598	214.629		0.0553598	-140.99		0.0553598	484.614
0.0554243	-412.4		0.0554243	211.985		0.0554243	-140.778		0.0554243	484.593
0.0554887	-413.823		0.0554887	209.315		0.0554887	-140.651		0.0554887	484.608
0.0555531	-415.232		0.0555531	206.636		0.0555531	-140.533		0.0555531	484.629
0.0556176	-416.611		0.0556176	203.966		0.0556176	-140.366		0.0556176	484.633
0.055682	-417.951		0.055682	201.308		0.055682	-140.13		0.055682	484.607
0.0557465	-419.251		0.0557465	198.652		0.0557465	-139.852		0.0557465	484.554
0.0558109	-420.523		0.0558109	195.979		0.0558109	-139.596		0.0558109	484.494
0.0558754	-421.781		0.0558754	193.262		0.0558754	-139.455		0.0558754	484.455
0.0559398	-423.042		0.0559398	190.472		0.0559398	-139.52		0.0559398	484.469
0.0560043	-424.321		0.0560043	187.59		0.0560043	-139.857		0.0560043	484.56
0.0560687	-425.622		0.0560687	184.61		0.0560687	-140.483		0.0560687	484.737
0.0561332	-426.94		0.0561332	181.539		0.0561332	-141.358		0.0561332	484.991
0.0561976	-428.262		0.0561976	178.406		0.0561976	-142.384		0.0561976	485.294
0.0562621	-429.566		0.0562621	175.248		0.0562621	-143.426		0.0562621	485.603
0.0563265	-430.83		0.0563265	172.106		0.0563265	-144.338		0.0563265	485.869
0.056391	-432.034		0.056391	169.024		0.056391	-144.992		0.056391	486.05
0.0564554	-433.163		0.0564554	166.03		0.0564554	-145.301		0.0564554	486.116
0.0565198	-434.216		0.0565198	163.138		0.0565198	-145.235		0.0565198	486.057
0.0565843	-435.201		0.0565843	160.346		0.0565843	-144.829		0.0565843	485.887
0.0566487	-436.132		0.0566487	157.63		0.0566487	-144.168		0.0566487	485.637
0.0567132	-437.033		0.0567132	154.958		0.0567132	-143.371		0.0567132	485.351
0.0567776	-437.926		0.0567776	152.293		0.0567776	-142.564		0.0567776	485.075
0.0568421	-438.83		0.0568421	149.602		0.0568421	-141.857		0.0568421	484.846
0.0569065	-439.754		0.0569065	146.862		0.0569065	-141.316		0.0569065	484.688
0.056971	-440.701		0.056971	144.068		0.056971	-140.957		0.056971	484.605
0.0570354	-441.664		0.0570354	141.227		0.0570354	-140.748		0.0570354	484.584
0.0570999	-442.627		0.0570999	138.357		0.0570999	-140.626		0.0570999	484.6
0.0571643	-443.577		0.0571643	135.481		0.0571643	-140.514		0.0571643	484.623
0.0572288	-444.498		0.0572288	132.618		0.0572288	-140.354		0.0572288	484.629
0.0572932	-445.383		0.0572932	129.772		0.0572932	-140.127		0.0572932	484.605
0.0573577	-446.229		0.0573577	126.935		0.0573577	-139.858		0.0573577	484.555
0.0574221	-447.045		0.0574221	124.087		0.0574221	-139.612		0.0574221	484.498
0.0574865	-447.839		0.0574865	121.196		0.0574865	-139.48		0.0574865	484.461
0.057551	-448.624		0.057551	118.235		0.057551	-139.552		0.057551	484.477
0.0576154	-449.411		0.0576154	115.18		0.0576154	-139.895		0.0576154	484.569
0.0576799	-450.204		0.0576799	112.024		0.0576799	-140.525		0.0576799	484.748
0.0577443	-450.999		0.0577443	108.778		0.0577443	-141.403		0.0577443	485.002
0.0578088	-451.788		0.0578088	105.47		0.0578088	-142.428		0.0578088	485.306
0.0578732	-452.554		0.0578732	102.141		0.0578732	-143.469		0.0578732	485.614
0.0579377	-453.283		0.0579377	98.8349		0.0579377	-144.38		0.0579377	485.88
0.0580021	-453.963		0.0580021	95.5978		0.0580021	-145.03		0.0580021	486.061
