# Supplementary material for: Numerical simulation of unsteady aerodynamic interactions of contra-rotating axial fan
Source: PLoS One. 2018 Jul 19;13(7):e0200510. doi: 10.1371/journal.pone.0200510 (PMC6053160; doi:10.1371/journal.pone.0200510)
Supplement: S1 File — (ZIP) [file pone.0200510.s001.zip › Minimal Data/Fig 5.xlsx]

## Sheet: Sheet1
Steady data				Unsteady data				Experiment data
Volume flow rate(m3/s)	Total pressure rise(kPa)			Volume flow rate(m3/s)	Total pressure rise(kPa)			Volume flow rate(m3/s)	Total pressure rise(kPa)
44.58	4.6808			44	4.81			45.78	4.342
46.02	4.5653			47.3	4.56			49.5	3.98
48.006	4.3996			58.1	3.66			53.5358	3.69
54.398	3.9064			65.5	3.07			57.5633	3.3
59.884	3.4096			71.6	2.3			61.9615	3.1
64.2	3.06			77.9	1.1			64	2.85
68.665	2.6421							66.694	2.55
73.817	1.69							70.1	2.1
79.164	0.73							74.4353	1.36
								78.2446	0.862
