# Supplementary material for: Numerical simulation of unsteady aerodynamic interactions of contra-rotating axial fan
Source: PLoS One. 2018 Jul 19;13(7):e0200510. doi: 10.1371/journal.pone.0200510 (PMC6053160; doi:10.1371/journal.pone.0200510)
Supplement: S1 File — (ZIP) [file pone.0200510.s001.zip › Minimal Data/Fig 6.xlsx]

## Sheet: Sheet1
relative loss coefficient_rotor1(steady)						relative loss coefficient_rotor1(unsteady)						relative loss coefficient_rotor2(steady)						relative loss coefficient_rotor2(unsteady)
Hub to Shroud Chart Line at Hub to Shroud Line						Hub to Shroud Chart Line at Hub to Shroud Line						Hub to Shroud Chart Line at Hub to Shroud Line						Hub to Shroud Chart Line at Hub to Shroud Line
[Data]						[Data]						[Data]						[Data]
Loss Co 1 MCA on Hub to Shroud Line [ J kg^-1 K^-1 ]	Span Normalized					Loss Co MCA on Hub to Shroud Line [ J kg^-1 K^-1 ]	Span Normalized					Loss Co 1 MCA on Hub to Shroud Line [ J kg^-1 K^-1 ]	Span Normalized					Loss Co MCA on Hub to Shroud Line [ J kg^-1 K^-1 ]	Span Normalized
1402.08	3.6512e-14					1502.61	-4.48719e-14					910.965	0					861.604	1.52833e-07
1304.02	0.0101012					1394.3	0.0101013					863.225	0.010101					803.742	0.0101012
1117.11	0.020202					1190.23	0.0202024					779.478	0.0202022					703.307	0.0202022
924.259	0.0303031					982.355	0.0303032					709.327	0.030303					621.469	0.030303
747.072	0.0404043					791.575	0.0404045					647.252	0.0404042					552.983	0.0404042
615.903	0.0505055					651.617	0.0505055					594.832	0.0505051					500.409	0.0505052
488.767	0.0606066					518.605	0.0606068					544.294	0.060606					452.296	0.0606062
338.269	0.0707077					363.636	0.0707077					490.811	0.0707068					401.491	0.0707072
219.064	0.0808088					242.778	0.080809					448.135	0.0808081					358.992	0.0808081
172.683	0.09091					197.976	0.09091					425.241	0.0909091					332.145	0.0909092
155.204	0.101011					183.049	0.101011					409.849	0.10101					311.174	0.10101
136.861	0.111112					167.321	0.111112					394.274	0.111111					289.827	0.111111
117.753	0.121213					151.029	0.121213					378.514	0.121212					268.094	0.121212
97.7252	0.131314					133.888	0.131314					362.565	0.131313					245.966	0.131313
77.6601	0.141415					116.492	0.141415					346.422	0.141414					223.429	0.141414
57.4292	0.151516					98.8514	0.151516					330.083	0.151515					200.473	0.151515
41.6437	0.161617					85.2008	0.161617					316.423	0.161616					181.457	0.161616
38.2334	0.171718					82.5088	0.171718					309.117	0.171717					171.993	0.171717
41.9832	0.181819					86.2152	0.181819					305.402	0.181818					167.955	0.181818
45.7188	0.19192					89.8238	0.19192					301.705	0.191919					163.949	0.191919
49.2316	0.202021					93.2933	0.202021					298.011	0.20202					159.952	0.20202
52.6739	0.212122					96.6591	0.212122					294.32	0.212121					155.965	0.212121
56.1758	0.222223					99.8593	0.222223					290.631	0.222222					151.987	0.222223
59.5076	0.232324					103.006	0.232324					286.946	0.232323					148.018	0.232323
62.4928	0.242425					105.838	0.242425					283.392	0.242424					144.555	0.242424
64.5923	0.252526					107.667	0.252526					280.284	0.252525					142.867	0.252525
65.9569	0.262627					108.827	0.262627					277.507	0.262626					142.517	0.262626
67.1197	0.272728					109.765	0.272728					274.739	0.272727					142.232	0.272727
68.3397	0.282829					110.736	0.282829					271.962	0.282828					141.948	0.282828
69.5437	0.29293					111.763	0.29293					269.177	0.292929					141.664	0.292929
70.4464	0.303031					112.363	0.303031					266.384	0.30303					141.379	0.30303
71.3994	0.313132					113.022	0.313132					263.582	0.313131					141.095	0.313131
72.516	0.323233					113.873	0.323233					260.819	0.323233					140.793	0.323232
73.2975	0.333334					114.345	0.333334					258.323	0.333333					140.372	0.333334
73.7974	0.343435					114.564	0.343435					256.072	0.343434					139.837	0.343434
74.5287	0.353536					114.984	0.353536					253.826	0.353536					139.289	0.353536
75.6345	0.363637					115.865	0.363637					251.546	0.363636					138.741	0.363636
76.174	0.373738					116.213	0.373738					249.235	0.373737					138.193	0.373738
76.4365	0.383839					116.248	0.383839					246.891	0.383839					137.645	0.383839
77.0051	0.39394					116.626	0.39394					244.516	0.393939					137.098	0.393939
77.4737	0.404041					116.878	0.404041					242.143	0.40404					136.568	0.40404
77.8866	0.414142					117.016	0.414142					240.192	0.414141					136.27	0.414142
78.835	0.424243					117.782	0.424243					238.75	0.424242					136.25	0.424243
80.0998	0.434344					118.892	0.434344					237.389	0.434343					136.293	0.434344
80.9585	0.444445					119.556	0.444445					235.976	0.444444					136.331	0.444445
81.8433	0.454546					120.213	0.454546					234.511	0.454545					136.364	0.454546
82.7249	0.464647					120.868	0.464647					232.995	0.464646					136.392	0.464647
83.3304	0.474748					121.396	0.474748					231.428	0.474747					136.415	0.474748
83.8902	0.484849					121.824	0.484849					229.816	0.484848					136.433	0.484849
84.5173	0.49495					122.387	0.49495					228.404	0.494949					136.316	0.494949
85.2669	0.505051					123.299	0.505051					227.343	0.50505					135.989	0.505051
86.0787	0.515152					124.298	0.515152					226.389	0.515152					135.581	0.515152
86.6752	0.525253					125.085	0.525253					225.39	0.525253					135.17	0.525253
87.0872	0.535354					125.643	0.535354					224.346	0.535354					134.757	0.535354
87.6069	0.545455					126.362	0.545455					223.259	0.545454					134.341	0.545455
88.1227	0.555556					127.114	0.555556					222.128	0.555555					133.922	0.555556
88.3919	0.565657					127.562	0.565657					220.952	0.565656					133.501	0.565657
88.4205	0.575758					127.732	0.575758					220.182	0.575758					133.253	0.575758
89.042	0.585859					128.496	0.585859					220.4	0.585859					133.406	0.585859
90.2628	0.59596					129.857	0.59596					221.171	0.595959					133.784	0.59596
90.9427	0.606061					130.532	0.606061					221.922	0.606061					134.16	0.606061
91.8663	0.616162					131.563	0.616162					222.648	0.616162					134.533	0.616162
93.145	0.626263					133.154	0.626263					223.351	0.626263					134.903	0.626263
94.2196	0.636364					134.32	0.636364					224.031	0.636364					135.27	0.636364
95.3732	0.646465					135.477	0.646465					224.688	0.646465					135.633	0.646465
96.4878	0.656566					136.7	0.656566					225.494	0.656566					136.04	0.656566
97.4995	0.666667					137.767	0.666667					226.899	0.666667					136.606	0.666667
98.3831	0.676768					138.737	0.676768					228.76	0.676768					137.294	0.676768
99.0568	0.686869					139.57	0.686869					230.636	0.686869					137.986	0.686869
99.7346	0.69697					140.417	0.69697					232.503	0.69697					138.674	0.69697
100.557	0.707071					141.403	0.707071					234.363	0.707071					139.36	0.707071
101.252	0.717172					142.302	0.717172					236.214	0.717172					140.043	0.717172
101.737	0.727273					143.055	0.727273					238.057	0.727273					140.724	0.727273
102.152	0.737374					143.831	0.737374					240.213	0.737374					141.947	0.737374
103.406	0.747475					145.78	0.747475					244.371	0.747475					146.576	0.747475
104.638	0.757576					147.696	0.757576					250.433	0.757576					154.445	0.757576
105.646	0.767677					149.216	0.767677					256.679	0.767677					162.644	0.767677
107.138	0.777778					151.363	0.777778					262.861	0.777778					170.749	0.777778
108.339	0.787879					153.277	0.787879					268.978	0.787879					178.761	0.787879
109.255	0.79798					154.966	0.79798					275.031	0.79798					186.682	0.79798
110.176	0.808081					156.704	0.808081					281.023	0.808081					194.514	0.808081
112.27	0.818182					159.542	0.818182					287.221	0.818182					202.821	0.818182
132.873	0.828283					180.628	0.828283					297.071	0.828283					218.793	0.828283
175.187	0.838384					222.942	0.838384					311.236	0.838384					243.757	0.838384
220.674	0.848485					268.225	0.848485					326.109	0.848485					270.093	0.848485
263.804	0.858586					311.279	0.858586					340.596	0.858586					295.508	0.858586
304.751	0.868687					352.218	0.868687					354.713	0.868687					320.051	0.868687
343.728	0.878788					391.274	0.878788					368.474	0.878788					343.766	0.878788
380.981	0.888889					428.622	0.888889					381.885	0.888889					366.676	0.888889
417.856	0.89899					465.544	0.89899					395.114	0.89899					388.93	0.89899
517.875	0.909091					563.465	0.909091					417.703	0.909091					415.2	0.909091
708.643	0.919192					749.549	0.919192					454.873	0.919192					448.271	0.919192
911.077	0.929293					947.079	0.929293					496.235	0.929293					483.352	0.929293
1083.86	0.939394					1115.39	0.939394					535.673	0.939394					517.404	0.939394
1220.91	0.949495					1257.23	0.949495					574.843	0.949495					548.008	0.949495
1323.65	0.959596					1380.61	0.959596					615.069	0.959596					574.017	0.959596
1420.7	0.969697					1500.4	0.969697					651.223	0.969697					599.18	0.969697
1517.65	0.979798					1607.29	0.979798					665.121	0.979798					628.612	0.979798
1605.57	0.989899					1686.66	0.989899					665.934	0.989899					681.011	0.989899
1648.22	1					1719.85	1					668.679	1					716.962	1
