# Supplementary material for: Numerical simulation of unsteady aerodynamic interactions of contra-rotating axial fan
Source: PLoS One. 2018 Jul 19;13(7):e0200510. doi: 10.1371/journal.pone.0200510 (PMC6053160; doi:10.1371/journal.pone.0200510)
Supplement: S1 File — (ZIP) [file pone.0200510.s001.zip › Minimal Data/Fig 8.xlsx]

## Sheet: rotor1
0.3chord						0.5chord						0.7chord						0.9chord						1.1chord
Steady			Unsteady
						Steady			Unsteady			Steady			Unsteady			Steady			Unsteady			Steady			Unsteady
1402.08	3.6512e-14		1502.61	-4.48719e-14		1415.62	1.40868e-14		1483.95	2.75452e-14		1394.05	-1.08752e-14		1411.42	-8.57673e-08		1379.33	1.52796e-07		1373.63	3.27417e-14		1349.66	2.11432e-14		1360.11	2.64411e-15
1304.02	0.0101012		1394.3	0.0101013		1330.44	0.0101009		1393.98	0.0101012		1314.28	0.0101013		1327.35	0.0101011		1296.36	0.0101012		1288.67	0.010101		1262.27	0.0101012		1270.83	0.0101011
1117.11	0.020202		1190.23	0.0202024		1170.56	0.0202022		1226.95	0.0202022		1171.25	0.0202023		1178.33	0.0202023		1156.02	0.0202024		1145.24	0.0202024		1123.69	0.0202023		1128.75	0.0202021
924.259	0.0303031		982.355	0.0303032		1004.56	0.0303033		1056.8	0.0303033		1028.58	0.0303032		1032.76	0.0303033		1028.71	0.0303033		1016.59	0.0303033		1013.58	0.0303032		1015.67	0.0303032
747.072	0.0404043		791.575	0.0404045		844.581	0.0404044		892.467	0.0404046		885.078	0.0404045		887.094	0.0404046		898.735	0.0404046		885.98	0.0404045		900.726	0.0404046		900.001	0.0404043
615.903	0.0505055		651.617	0.0505055		719.011	0.0505056		760.833	0.0505056		765.041	0.0505055		765.298	0.0505056		784.436	0.0505056		771.24	0.0505055		795.432	0.0505056		791.994	0.0505055
488.767	0.0606066		518.605	0.0606068		594.556	0.0606068		628.795	0.0606067		643.958	0.0606069		642.803	0.0606067		667.321	0.0606068		654.631	0.0606068		684.773	0.060607		679.29	0.0606066
338.269	0.0707077		363.636	0.0707077		447.776	0.0707079		473.237	0.0707077		503.288	0.0707079		501.29	0.0707078		532.384	0.0707078		521.766	0.0707078		557.821	0.0707081		551.341	0.0707081
219.064	0.0808088		242.778	0.080809		330.086	0.080809		348.877	0.0808089		389.605	0.0808089		387.605	0.080809		422.526	0.080809		414.671	0.0808091		453.563	0.080809		447.27	0.0808092
172.683	0.09091		197.976	0.09091		279.404	0.0909101		296.001	0.0909099		337.103	0.0909103		335.715	0.09091		368.783	0.0909101		363.113	0.0909101		400.076	0.0909101		394.728	0.0909101
155.204	0.101011		183.049	0.101011		254.063	0.101011		270.297	0.101011		307.828	0.101011		307.149	0.101011		336.014	0.101011		332.098	0.101011		365.33	0.101011		361.034	0.101011
136.861	0.111112		167.321	0.111112		227.61	0.111112		243.47	0.111112		277.082	0.111112		277.053	0.111112		301.553	0.111112		299.306	0.111112		328.58	0.111112		325.238	0.111112
117.753	0.121213		151.029	0.121213		200.249	0.121213		215.736	0.121213		244.566	0.121213		245.161	0.121213		265.288	0.121213		264.642	0.121213		289.713	0.121213		287.241	0.121213
97.7252	0.131314		133.888	0.131314		171.45	0.131314		186.622	0.131314		210.274	0.131314		211.467	0.131314		226.908	0.131314		227.816	0.131314		248.599	0.131314		246.918	0.131314
77.6601	0.141415		116.492	0.141415		140.994	0.141415		155.892	0.141415		174.067	0.141415		175.858	0.141415		186.254	0.141415		188.685	0.141415		205.084	0.141416		204.123	0.141416
57.4292	0.151516		98.8514	0.151516		109.32	0.151516		123.919	0.151516		135.756	0.151516		138.16	0.151516		143.296	0.151516		147.225	0.151516		158.99	0.151517		158.685	0.151516
41.6437	0.161617		85.2008	0.161617		85.1409	0.161617		99.6188	0.161617		105.499	0.161617		108.455	0.161617		109.177	0.161617		114.289	0.161617		122.06	0.161617		122.3	0.161617
38.2334	0.171718		82.5088	0.171718		78.5347	0.171718		93.2287	0.171718		96.2874	0.171718		99.6432	0.171718		98.1118	0.171718		103.73	0.171718		109.285	0.171718		109.913	0.171718
41.9832	0.181819		86.2152	0.181819		81.6484	0.181819		96.6812	0.181819		98.9707	0.181819		102.636	0.181819		100.067	0.181819		105.811	0.181819		110.137	0.181819		111.069	0.181819
45.7188	0.19192		89.8238	0.19192		84.6137	0.191921		99.9911	0.19192		101.58	0.191921		105.546	0.19192		101.945	0.191921		107.802	0.19192		110.9	0.191921		112.122	0.19192
49.2316	0.202021		93.2933	0.202021		87.4342	0.202021		103.158	0.202021		104.102	0.202021		108.36	0.202021		103.718	0.202021		109.677	0.202021		111.538	0.202021		113.039	0.202021
52.6739	0.212122		96.6591	0.212122		90.305	0.212122		106.345	0.212122		106.528	0.212122		111.073	0.212122		105.382	0.212122		111.434	0.212122		112.056	0.212123		113.823	0.212123
56.1758	0.222223		99.8593	0.222223		92.8609	0.222223		109.234	0.222223		108.861	0.222223		113.686	0.222224		106.947	0.222224		113.082	0.222223		112.458	0.222224		114.478	0.222224
59.5076	0.232324		103.006	0.232324		95.376	0.232324		112.113	0.232324		111.114	0.232324		116.21	0.232324		108.409	0.232325		114.615	0.232324		112.746	0.232325		115.01	0.232324
62.4928	0.242425		105.838	0.242425		98.0316	0.242425		115.076	0.242426		113.214	0.242425		118.553	0.242425		109.881	0.242426		116.148	0.242425		113.253	0.242425		115.716	0.242426
64.5923	0.252526		107.667	0.252526		99.8287	0.252526		117.033	0.252526		115.038	0.252526		120.548	0.252527		111.664	0.252527		117.969	0.252527		114.754	0.252527		117.288	0.252527
65.9569	0.262627		108.827	0.262627		101.055	0.262627		118.326	0.262627		116.676	0.262627		122.304	0.262627		113.673	0.262627		120.002	0.262627		116.985	0.262627		119.496	0.262628
67.1197	0.272728		109.765	0.272728		102.316	0.272729		119.665	0.272728		118.276	0.272728		124.015	0.272728		115.654	0.272729		122.004	0.272728		119.204	0.272729		121.686	0.272729
68.3397	0.282829		110.736	0.282829		103.625	0.282829		121.057	0.282829		119.838	0.28283		125.688	0.282829		117.596	0.282829		123.965	0.28283		121.378	0.28283		123.831	0.28283
69.5437	0.29293		111.763	0.29293		104.835	0.29293		122.349	0.29293		121.363	0.292931		127.321	0.29293		119.499	0.292931		125.887	0.292931		123.51	0.292931		125.933	0.292931
70.4464	0.303031		112.363	0.303031		105.967	0.303031		123.559	0.303031		122.852	0.303032		128.917	0.303032		121.366	0.303031		127.769	0.303031		125.599	0.303031		127.991	0.303032
71.3994	0.313132		113.022	0.313132		107.177	0.313132		124.854	0.313132		124.306	0.313132		130.477	0.313132		123.196	0.313132		129.613	0.313132		127.648	0.313133		130.007	0.313132
72.516	0.323233		113.873	0.323233		108.274	0.323233		126.02	0.323234		125.623	0.323234		131.893	0.323233		124.868	0.323234		131.299	0.323233		129.527	0.323234		131.856	0.323234
73.2975	0.333334		114.345	0.333334		108.809	0.333334		126.602	0.333334		126.315	0.333335		132.652	0.333334		125.763	0.333335		132.208	0.333334		130.558	0.333335		132.878	0.333335
73.7974	0.343435		114.564	0.343435		109.161	0.343435		126.885	0.343436		126.431	0.343435		132.804	0.343435		125.926	0.343436		132.383	0.343436		130.791	0.343435		133.121	0.343436
74.5287	0.353536		114.984	0.353536		109.657	0.353536		127.241	0.353536		126.464	0.353536		132.871	0.353537		125.989	0.353537		132.458	0.353536		130.92	0.353537		133.262	0.353536
75.6345	0.363637		115.865	0.363637		109.962	0.363637		127.455	0.363637		126.478	0.363638		132.918	0.363637		126.043	0.363638		132.524	0.363637		131.044	0.363637		133.399	0.363637
76.174	0.373738		116.213	0.373738		110.193	0.373738		127.612	0.373738		126.473	0.373738		132.944	0.373738		126.086	0.373739		132.58	0.373739		131.163	0.373738		133.53	0.373738
76.4365	0.383839		116.248	0.383839		110.376	0.38384		127.726	0.383839		126.451	0.38384		132.952	0.383839		126.12	0.38384		132.628	0.38384		131.278	0.38384		133.658	0.383839
77.0051	0.39394		116.626	0.39394		110.492	0.39394		127.778	0.39394		126.411	0.393941		132.943	0.39394		126.147	0.393941		132.667	0.39394		131.389	0.39394		133.782	0.39394
77.4737	0.404041		116.878	0.404041		110.601	0.404041		127.837	0.404041		126.366	0.404041		132.918	0.404041		126.171	0.404041		132.7	0.404041		131.497	0.404042		133.896	0.404041
77.8866	0.414142		117.016	0.414142		110.738	0.414142		127.949	0.414142		126.571	0.414142		133.086	0.414142		126.267	0.414143		132.734	0.414142		131.587	0.414142		133.925	0.414143
78.835	0.424243		117.782	0.424243		110.887	0.424244		128.113	0.424243		127.002	0.424244		133.448	0.424243		126.445	0.424244		132.766	0.424244		131.65	0.424243		133.845	0.424244
80.0998	0.434344		118.892	0.434344		111.3	0.434345		128.527	0.434344		127.139	0.434344		133.51	0.434344		126.632	0.434345		132.787	0.434345		131.698	0.434344		133.732	0.434345
80.9585	0.444445		119.556	0.444445		111.704	0.444446		128.932	0.444445		127.026	0.444445		133.282	0.444445		126.807	0.444446		132.798	0.444445		131.738	0.444445		133.612	0.444446
81.8433	0.454546		120.213	0.454546		111.966	0.454547		129.214	0.454546		127.217	0.454547		133.381	0.454547		126.971	0.454547		132.799	0.454547		131.77	0.454547		133.486	0.454547
82.7249	0.464647		120.868	0.464647		112.296	0.464647		129.546	0.464647		127.541	0.464647		133.643	0.464648		127.125	0.464648		132.791	0.464648		131.795	0.464648		133.354	0.464647
83.3304	0.474748		121.396	0.474748		112.899	0.474749		130.199	0.474748		127.849	0.474748		133.878	0.474749		127.268	0.474749		132.774	0.474748		131.812	0.474749		133.215	0.474748
83.8902	0.484849		121.824	0.484849		113.166	0.484849		130.463	0.484849		128.004	0.48485		133.947	0.484849		127.4	0.484849		132.749	0.48485		131.823	0.48485		133.073	0.48485
84.5173	0.49495		122.387	0.49495		113.138	0.49495		130.384	0.49495		128.168	0.494951		134.072	0.49495		127.524	0.49495		132.786	0.49495		131.831	0.494951		133.001	0.49495
85.2669	0.505051		123.299	0.505051		113.627	0.505051		130.893	0.505051		128.609	0.505051		134.569	0.505052		127.628	0.505051		132.913	0.505051		131.827	0.505051		133.032	0.505051
86.0787	0.515152		124.298	0.515152		114.305	0.515152		131.61	0.515153		128.98	0.515152		135.022	0.515152		127.703	0.515153		133.051	0.515152		131.803	0.515153		133.083	0.515153
86.6752	0.525253		125.085	0.525253		114.775	0.525253		132.115	0.525253		129.23	0.525253		135.348	0.525254		127.754	0.525253		133.166	0.525254		131.758	0.525254		133.116	0.525254
87.0872	0.535354		125.643	0.535354		115.117	0.535354		132.492	0.535354		129.358	0.535354		135.543	0.535354		127.78	0.535355		133.256	0.535354		131.695	0.535354		133.13	0.535354
87.6069	0.545455		126.362	0.545455		115.543	0.545455		132.958	0.545455		129.627	0.545455		135.882	0.545455		127.782	0.545455		133.321	0.545455		131.614	0.545456		133.125	0.545456
88.1227	0.555556		127.114	0.555556		115.919	0.555556		133.373	0.555556		129.64	0.555557		135.954	0.555557		127.76	0.555557		133.363	0.555556		131.514	0.555556		133.102	0.555557
88.3919	0.565657		127.562	0.565657		116.246	0.565657		133.738	0.565657		129.444	0.565657		135.812	0.565657		127.713	0.565658		133.381	0.565657		131.395	0.565658		133.062	0.565657
88.4205	0.575758		127.732	0.575758		116.648	0.575759		134.186	0.575758		129.624	0.575758		136.028	0.575758		127.819	0.575759		133.494	0.575759		131.433	0.575759		133.113	0.575758
89.042	0.585859		128.496	0.585859		117.321	0.58586		134.929	0.585859		130.11	0.585859		136.489	0.585859		128.277	0.585859		133.835	0.585859		131.822	0.58586		133.368	0.58586
90.2628	0.59596		129.857	0.59596		118.138	0.59596		135.833	0.59596		130.754	0.59596		137.072	0.59596		128.9	0.595961		134.271	0.59596		132.375	0.59596		133.707	0.595961
90.9427	0.606061		130.532	0.606061		118.886	0.606061		136.666	0.606061		131.353	0.606061		137.605	0.606061		129.476	0.606062		134.66	0.606061		132.88	0.606061		133.998	0.606062
91.8663	0.616162		131.563	0.616162		119.021	0.616162		136.765	0.616163		131.664	0.616163		137.833	0.616162		130.006	0.616163		135.003	0.616163		133.338	0.616162		134.244	0.616163
93.145	0.626263		133.154	0.626263		119.706	0.626263		137.541	0.626263		132.211	0.626263		138.302	0.626263		130.49	0.626264		135.3	0.626263		133.75	0.626263		134.443	0.626264
94.2196	0.636364		134.32	0.636364		120.924	0.636364		138.98	0.636364		132.935	0.636364		138.961	0.636364		130.93	0.636364		135.551	0.636365		134.116	0.636365		134.598	0.636364
95.3732	0.646465		135.477	0.646465		121.572	0.646465		139.725	0.646465		133.34	0.646465		139.291	0.646465		131.324	0.646466		135.758	0.646465		134.437	0.646466		134.709	0.646466
96.4878	0.656566		136.7	0.656566		122.178	0.656566		140.403	0.656566		133.74	0.656567		139.626	0.656566		131.677	0.656567		135.956	0.656567		134.734	0.656567		134.837	0.656566
97.4995	0.666667		137.767	0.666667		122.782	0.666667		141.03	0.666667		134.098	0.666668		139.972	0.666667		131.962	0.666667		136.206	0.666667		135.031	0.666667		135.112	0.666667
98.3831	0.676768		138.737	0.676768		123.116	0.676768		141.361	0.676768		134.401	0.676768		140.304	0.676768		132.165	0.676768		136.466	0.676768		135.293	0.676768		135.464	0.676768
99.0568	0.686869		139.57	0.686869		123.751	0.686869		141.999	0.686869		134.658	0.686869		140.593	0.686869		132.295	0.68687		136.66	0.686869		135.476	0.686869		135.748	0.68687
99.7346	0.69697		140.417	0.69697		124.597	0.69697		142.855	0.69697		134.844	0.69697		140.814	0.69697		132.354	0.69697		136.787	0.69697		135.581	0.69697		135.958	0.69697
100.557	0.707071		141.403	0.707071		124.982	0.707071		143.245	0.707071		134.937	0.707071		140.94	0.707071		132.343	0.707072		136.848	0.707071		135.607	0.707071		136.095	0.707072
101.252	0.717172		142.302	0.717172		125.305	0.717172		143.579	0.717172		134.981	0.717172		141.021	0.717172		132.262	0.717173		136.843	0.717173		135.556	0.717172		136.159	0.717172
101.737	0.727273		143.055	0.727273		125.568	0.727273		143.864	0.727273		134.971	0.727273		141.052	0.727273		132.112	0.727273		136.771	0.727273		135.429	0.727273		136.152	0.727273
102.152	0.737374		143.831	0.737374		125.809	0.737374		144.176	0.737374		134.991	0.737374		141.122	0.737374		132.037	0.737374		136.76	0.737374		135.384	0.737374		136.212	0.737374
103.406	0.747475		145.78	0.747475		126.456	0.747475		145.171	0.747475		135.646	0.747476		141.89	0.747475		132.737	0.747475		137.436	0.747475		136.207	0.747476		137.017	0.747475
104.638	0.757576		147.696	0.757576		127.488	0.757576		146.823	0.757576		136.907	0.757576		143.329	0.757576		134.167	0.757576		138.758	0.757577		137.842	0.757577		138.52	0.757576
105.646	0.767677		149.216	0.767677		128.464	0.767677		148.455	0.767677		138.197	0.767677		144.804	0.767677		135.621	0.767677		140.101	0.767677		139.493	0.767677		140.03	0.767677
107.138	0.777778		151.363	0.777778		129.289	0.777778		149.947	0.777778		139.434	0.777778		146.232	0.777778		137	0.777779		141.378	0.777779		141.046	0.777778		141.45	0.777778
108.339	0.787879		153.277	0.787879		130.12	0.787879		151.457	0.787879		140.618	0.787879		147.61	0.787879		138.307	0.787879		142.587	0.787879		142.503	0.787879		142.781	0.787879
109.255	0.79798		154.966	0.79798		130.885	0.79798		152.887	0.79798		141.735	0.79798		148.926	0.79798		139.54	0.79798		143.731	0.79798		143.865	0.79798		144.024	0.79798
110.176	0.808081		156.704	0.808081		131.566	0.808081		154.22	0.808081		142.783	0.808081		150.176	0.808081		140.701	0.808081		144.808	0.808081		145.132	0.808081		145.179	0.808081
112.27	0.818182		159.542	0.818182		133.549	0.818182		156.819	0.818182		145.062	0.818182		152.678	0.818182		143.056	0.818183		147.11	0.818183		147.554	0.818182		147.512	0.818182
132.873	0.828283		180.628	0.828283		153.34	0.828283		176.575	0.828283		164.617	0.828283		172.727	0.828283		162.37	0.828283		166.702	0.828283		166.71	0.828283		166.801	0.828283
175.187	0.838384		222.942	0.838384		193.985	0.838384		216.387	0.838384		204.341	0.838384		213.244	0.838384		201.52	0.838384		206.507	0.838384		205.468	0.838385		205.957	0.838385
220.674	0.848485		268.225	0.848485		237.93	0.848485		259.329	0.848485		247.238	0.848485		256.969	0.848485		243.878	0.848485		249.599	0.848485		247.44	0.848485		248.404	0.848485
263.804	0.858586		311.279	0.858586		279.889	0.858586		300.336	0.858586		288.318	0.858586		298.853	0.858586		284.5	0.858586		290.949	0.858586		287.743	0.858586		289.208	0.858586
304.751	0.868687		352.218	0.868687		319.986	0.868687		339.531	0.868687		327.695	0.868687		339.015	0.868687		323.486	0.868687		330.664	0.868687		326.474	0.868688		328.466	0.868687
343.728	0.878788		391.274	0.878788		358.51	0.878788		377.214	0.878788		365.408	0.878788		377.499	0.878788		360.93	0.878788		368.839	0.878788		363.716	0.878788		366.265	0.878788
380.981	0.888889		428.622	0.888889		395.286	0.888889		413.181	0.888889		401.587	0.888889		414.44	0.888889		396.919	0.888889		405.563	0.888889		399.55	0.888889		402.685	0.88889
417.856	0.89899		465.544	0.89899		431.313	0.89899		448.433	0.89899		437.119	0.89899		450.739	0.89899		432.284	0.89899		441.683	0.89899		434.792	0.89899		438.552	0.89899
517.875	0.909091		563.465	0.909091		520.053	0.909091		536.33	0.909091		520.344	0.909091		535.735	0.909091		513.043	0.909091		523.584	0.909091		514.605	0.909091		519.557	0.909091
708.643	0.919192		749.549	0.919192		685.048	0.919192		700.11	0.919192		673.585	0.919192		691.984	0.919192		660.736	0.919192		672.761	0.919192		660.211	0.919192		667.116	0.919192
911.077	0.929293		947.079	0.929293		860.697	0.929293		873.747	0.929293		837.981	0.929293		858.83	0.929293		819.861	0.929293		832.705	0.929293		817.299	0.929293		825.924	0.929293
1083.86	0.939394		1115.39	0.939394		1013.66	0.939394		1023.82	0.939394		982.473	0.939394		1004.35	0.939394		961.018	0.939394		973.52	0.939394		957.076	0.939394		966.577	0.939394
1220.91	0.949495		1257.23	0.949495		1149.68	0.949495		1161.84	0.949495		1120.35	0.949495		1143.61	0.949495		1104.5	0.949496		1113.77	0.949495		1102.04	0.949495		1110.05	0.949495
1323.65	0.959596		1380.61	0.959596		1274.99	0.959596		1297.9	0.959596		1260.99	0.959596		1287.84	0.959596		1262.19	0.959596		1265.05	0.959596		1264.74	0.959596		1268.72	0.959596
1420.7	0.969697		1500.4	0.969697		1403.44	0.969697		1439.16	0.969697		1403.88	0.969697		1431.89	0.969697		1417.84	0.969697		1412.56	0.969697		1421.01	0.969697		1418.89	0.969697
1517.65	0.979798		1607.29	0.979798		1524.9	0.979798		1569.88	0.979798		1533.21	0.979798		1556.57	0.979798		1550.41	0.979798		1537.71	0.979798		1548.38	0.979798		1540.9	0.979798
1605.57	0.989899		1686.66	0.989899		1626.69	0.989899		1670.52	0.989899		1644.46	0.989899		1662.64	0.989899		1668.79	0.989899		1652.46	0.989899		1665.91	0.989899		1658.07	0.989899
1648.22	1		1719.85	1		1674.47	1		1713.54	1		1698.6	1		1714.99	1		1729.33	1		1712.27	1		1728.44	1		1721.82	1

## Sheet: rotor2
0.3chord						0.5chord						0.7chord						0.9chord						1.1chord
Steady			Unsteady			Steady			Unsteady			Steady			Unsteady			Steady			Unsteady			Steady			Unsteady
910.965	0		861.604	1.52833e-07		923.626	0		867.043	-3.13425e-08		899.184	0		874.827	-1.22972e-07		899.439	1.23023e-07		875.217	0		890.493	0		874.112	-1.23062e-07
863.225	0.010101		803.742	0.0101012		883.333	0.010101		817.814	0.010101		852.297	0.0101012		828.363	0.0101012		854.331	0.0101013		829.888	0.0101012		845.736	0.010101		829.138	0.0101012
779.478	0.0202022		703.307	0.0202022		807.98	0.0202023		729.04	0.020202		765.814	0.0202023		743.466	0.0202022		770.663	0.0202023		746.908	0.020202		762.827	0.0202022		747.068	0.0202022
709.327	0.030303		621.469	0.030303		736.873	0.030303		650.654	0.030303		685.864	0.030303		666.399	0.0303029		692.755	0.030303		671.37	0.030303		685.705	0.030303		672.875	0.0303029
647.252	0.0404042		552.983	0.0404042		666.946	0.0404042		580.456	0.040404		612.581	0.0404042		595.237	0.0404039		619.769	0.040404		600.987	0.040404		613.252	0.0404042		603.634	0.0404039
594.832	0.0505051		500.409	0.0505052		599.848	0.0505051		522.121	0.050505		550.795	0.0505051		533.563	0.0505052		555.484	0.0505052		538.91	0.0505052		549.047	0.0505052		541.93	0.0505052
544.294	0.060606		452.296	0.0606062		530.375	0.060606		466.533	0.060606		490.944	0.0606062		473.282	0.0606059		491.825	0.0606062		477.652	0.0606063		485.051	0.060606		480.663	0.0606059
490.811	0.0707068		401.491	0.0707072		454.925	0.070707		407.88	0.0707071		426.959	0.070707		409.212	0.0707071		423.613	0.070707		412.393	0.0707071		416.075	0.070707		415.272	0.0707072
448.135	0.0808081		358.992	0.0808081		393.155	0.0808083		359.744	0.0808083		374.056	0.0808083		356.999	0.0808082		368.229	0.0808082		359.139	0.0808081		359.708	0.0808079		361.791	0.0808081
425.241	0.0909091		332.145	0.0909092		358.563	0.0909093		330.897	0.0909092		342.442	0.0909092		326.896	0.0909092		337.273	0.0909092		328.423	0.0909093		327.82	0.0909093		330.805	0.0909091
409.849	0.10101		311.174	0.10101		334.26	0.10101		309.191	0.10101		318.773	0.10101		305.033	0.10101		315.511	0.10101		306.101	0.10101		305.08	0.10101		308.157	0.10101
394.274	0.111111		289.827	0.111111		309.419	0.111111		287.08	0.111111		294.567	0.111111		282.737	0.111111		293.319	0.111111		283.306	0.111111		281.73	0.111111		284.955	0.111111
378.514	0.121212		268.094	0.121212		284.019	0.121212		264.552	0.121212		269.807	0.121212		259.995	0.121212		270.686	0.121212		260.021	0.121212		257.747	0.121212		261.178	0.121212
362.565	0.131313		245.966	0.131313		258.043	0.131313		241.594	0.131313		244.47	0.131313		236.792	0.131313		247.596	0.131313		236.23	0.131313		233.103	0.131313		236.804	0.131313
346.422	0.141414		223.429	0.141414		231.469	0.141414		218.195	0.141414		218.538	0.141414		213.114	0.141414		224.037	0.141414		211.915	0.141414		207.771	0.141414		211.808	0.141414
330.083	0.151515		200.473	0.151515		204.277	0.151515		194.341	0.151515		191.987	0.151515		188.946	0.151515		199.994	0.151515		187.059	0.151515		181.72	0.151515		186.166	0.151515
316.423	0.161616		181.457	0.161616		182.651	0.161616		174.642	0.161616		170.107	0.161616		169.086	0.161616		180.183	0.161616		166.658	0.161616		160.531	0.161616		165.068	0.161616
309.117	0.171717		171.993	0.171717		174.562	0.171717		165.04	0.171717		159.752	0.171717		159.732	0.171717		170.702	0.171717		157.171	0.171717		151.44	0.171717		155.241	0.171717
305.402	0.181818		167.955	0.181818		174.152	0.181818		161.173	0.181818		155.956	0.181818		156.35	0.181818		167.094	0.181818		153.879	0.181818		149.19	0.181818		151.798	0.181818
301.705	0.191919		163.949	0.191919		173.759	0.191919		157.332	0.191919		152.17	0.191919		152.987	0.191919		163.511	0.191919		150.576	0.191919		146.855	0.191919		148.299	0.191919
298.011	0.20202		159.952	0.20202		173.352	0.20202		153.495	0.20202		148.369	0.20202		149.619	0.20202		159.927	0.20202		147.239	0.20202		144.407	0.20202		144.718	0.20202
294.32	0.212121		155.965	0.212121		172.932	0.212121		149.66	0.212121		144.551	0.212121		146.247	0.212121		156.343	0.212121		143.867	0.212121		141.847	0.212121		141.055	0.212121
290.631	0.222222		151.987	0.222223		172.499	0.222223		145.829	0.222222		140.717	0.222222		142.87	0.222222		152.758	0.222222		140.46	0.222222		139.179	0.222222		137.312	0.222222
286.946	0.232323		148.018	0.232323		172.053	0.232323		142.001	0.232323		136.868	0.232323		139.489	0.232323		149.174	0.232323		137.02	0.232323		136.402	0.232323		133.489	0.232323
283.392	0.242424		144.555	0.242424		171.708	0.242424		138.705	0.242424		133.753	0.242424		136.614	0.242424		146.156	0.242424		134.088	0.242424		134.077	0.242424		130.23	0.242424
280.284	0.252525		142.867	0.252525		171.743	0.252525		137.294	0.252525		133.285	0.252525		135.547	0.252525		145.16	0.252525		133.052	0.252526		133.614	0.252525		129.169	0.252525
277.507	0.262626		142.517	0.262626		172.044	0.262626		137.302	0.262626		134.789	0.262626		135.835	0.262626		145.685	0.262626		133.427	0.262626		134.519	0.262626		129.747	0.262626
274.739	0.272727		142.232	0.272727		172.314	0.272727		137.37	0.272727		136.327	0.272727		136.168	0.272727		146.273	0.272727		133.817	0.272727		135.368	0.272727		130.323	0.272727
271.962	0.282828		141.948	0.282828		172.537	0.282828		137.429	0.282828		137.802	0.282828		136.477	0.282828		146.85	0.282828		134.151	0.282828		136.089	0.282828		130.814	0.282828
269.177	0.292929		141.664	0.292929		172.716	0.29293		137.479	0.292929		139.215	0.29293		136.763	0.292929		147.415	0.292929		134.43	0.292929		136.686	0.292929		131.222	0.292929
266.384	0.30303		141.379	0.30303		172.852	0.30303		137.52	0.303031		140.568	0.30303		137.028	0.30303		147.968	0.30303		134.654	0.30303		137.161	0.30303		131.549	0.30303
263.582	0.313131		141.095	0.313131		172.945	0.313132		137.553	0.313131		141.862	0.313131		137.271	0.313131		148.511	0.313131		134.827	0.313131		137.519	0.313131		131.797	0.313131
260.819	0.323233		140.793	0.323232		172.913	0.323233		137.552	0.323232		143.026	0.323233		137.467	0.323232		148.994	0.323232		134.946	0.323232		137.756	0.323232		131.991	0.323232
258.323	0.333333		140.372	0.333334		172.296	0.333334		137.385	0.333333		143.667	0.333333		137.479	0.333333		149.162	0.333333		134.995	0.333333		137.831	0.333333		132.231	0.333333
256.072	0.343434		139.837	0.343434		171.096	0.343435		137.054	0.343435		143.792	0.343434		137.308	0.343434		149.029	0.343434		134.975	0.343434		137.744	0.343434		132.513	0.343434
253.826	0.353536		139.289	0.353536		169.755	0.353536		136.694	0.353536		143.784	0.353535		137.088	0.353536		148.855	0.353535		134.906	0.353536		137.545	0.353536		132.734	0.353535
251.546	0.363636		138.741	0.363636		168.337	0.363636		136.323	0.363636		143.698	0.363636		136.837	0.363636		148.678	0.363636		134.788	0.363636		137.237	0.363636		132.878	0.363636
249.235	0.373737		138.193	0.373738		166.842	0.373738		135.942	0.373737		143.535	0.373738		136.556	0.373737		148.499	0.373737		134.625	0.373737		136.823	0.373738		132.948	0.373737
246.891	0.383839		137.645	0.383839		165.271	0.383838		135.55	0.383839		143.298	0.383839		136.246	0.383839		148.317	0.383838		134.415	0.383839		136.306	0.383839		132.944	0.383838
244.516	0.393939		137.098	0.393939		163.627	0.39394		135.148	0.393939		142.988	0.393939		135.907	0.393939		148.132	0.393939		134.162	0.393939		135.686	0.393939		132.869	0.393939
242.143	0.40404		136.568	0.40404		161.959	0.404041		134.75	0.40404		142.628	0.40404		135.553	0.40404		147.959	0.40404		133.878	0.404041		134.994	0.40404		132.736	0.40404
240.192	0.414141		136.27	0.414142		160.861	0.414142		134.52	0.414141		142.469	0.414142		135.332	0.414141		147.975	0.414142		133.724	0.414141		134.566	0.414141		132.667	0.414141
238.75	0.424242		136.25	0.424243		160.45	0.424243		134.495	0.424243		142.566	0.424243		135.279	0.424243		148.221	0.424243		133.737	0.424243		134.492	0.424242		132.699	0.424242
237.389	0.434343		136.293	0.434344		160.107	0.434344		134.507	0.434344		142.657	0.434344		135.245	0.434344		148.52	0.434343		133.763	0.434343		134.45	0.434343		132.72	0.434343
235.976	0.444444		136.331	0.444445		159.643	0.444444		134.503	0.444445		142.66	0.444445		135.181	0.444445		148.816	0.444445		133.752	0.444445		134.335	0.444445		132.689	0.444445
234.511	0.454545		136.364	0.454546		159.058	0.454546		134.484	0.454545		142.578	0.454546		135.089	0.454546		149.111	0.454546		133.705	0.454545		134.148	0.454546		132.609	0.454545
232.995	0.464646		136.392	0.464647		158.355	0.464646		134.45	0.464646		142.41	0.464646		134.969	0.464646		149.403	0.464646		133.623	0.464646		133.891	0.464647		132.479	0.464646
231.428	0.474747		136.415	0.474748		157.537	0.474748		134.401	0.474748		142.16	0.474748		134.821	0.474748		149.693	0.474748		133.506	0.474748		133.564	0.474748		132.301	0.474747
229.816	0.484848		136.433	0.484849		156.608	0.484849		134.338	0.484849		141.828	0.484848		134.645	0.484849		149.979	0.484849		133.355	0.484849		133.17	0.484849		132.076	0.484849
228.404	0.494949		136.316	0.494949		155.708	0.49495		134.193	0.494949		141.355	0.49495		134.39	0.49495		150.154	0.494949		133.146	0.49495		132.756	0.49495		131.838	0.49495
227.343	0.50505		135.989	0.505051		154.928	0.505051		133.928	0.505051		140.712	0.505051		134.026	0.50505		150.154	0.505051		132.867	0.505051		132.362	0.505051		131.617	0.505051
226.389	0.515152		135.581	0.515152		154.131	0.515152		133.612	0.515152		139.964	0.515152		133.614	0.515151		150.088	0.515152		132.551	0.515152		131.96	0.515152		131.391	0.515152
225.39	0.525253		135.17	0.525253		153.232	0.525253		133.285	0.525252		139.148	0.525253		133.186	0.525252		150.022	0.525253		132.217	0.525253		131.522	0.525253		131.14	0.525253
224.346	0.535354		134.757	0.535354		152.232	0.535354		132.946	0.535354		138.264	0.535354		132.743	0.535354		149.956	0.535354		131.865	0.535354		131.05	0.535354		130.866	0.535353
223.259	0.545454		134.341	0.545455		151.132	0.545455		132.597	0.545455		137.312	0.545455		132.285	0.545455		149.89	0.545455		131.495	0.545455		130.543	0.545455		130.567	0.545455
222.128	0.555555		133.922	0.555556		149.932	0.555556		132.237	0.555556		136.295	0.555556		131.812	0.555556		149.825	0.555556		131.108	0.555556		130.003	0.555556		130.245	0.555556
220.952	0.565656		133.501	0.565657		148.633	0.565657		131.867	0.565656		135.211	0.565656		131.325	0.565657		149.759	0.565657		130.703	0.565657		129.429	0.565657		129.9	0.565656
220.182	0.575758		133.253	0.575758		147.645	0.575758		131.635	0.575758		134.248	0.575758		131.01	0.575758		149.934	0.575758		130.458	0.575758		129.082	0.575758		129.696	0.575758
220.4	0.585859		133.406	0.585859		147.501	0.585859		131.734	0.585859		133.65	0.585859		131.112	0.585859		150.663	0.585859		130.602	0.585859		129.309	0.585859		129.855	0.585859
221.171	0.595959		133.784	0.59596		147.817	0.59596		132.018	0.595959		133.247	0.59596		131.449	0.595959		151.704	0.59596		130.966	0.595959		129.861	0.59596		130.22	0.595959
221.922	0.606061		134.16	0.606061		148.077	0.606061		132.295	0.606061		132.806	0.606061		131.78	0.606061		152.743	0.606061		131.323	0.606061		130.402	0.606061		130.578	0.606061
222.648	0.616162		134.533	0.616162		148.279	0.616162		132.564	0.616162		132.325	0.616162		132.103	0.616161		153.778	0.616162		131.673	0.616162		130.929	0.616162		130.926	0.616162
223.351	0.626263		134.903	0.626263		148.424	0.626263		132.825	0.626263		131.806	0.626263		132.42	0.626263		154.81	0.626263		132.016	0.626263		131.443	0.626263		131.265	0.626263
224.031	0.636364		135.27	0.636364		148.512	0.636364		133.078	0.636364		131.246	0.636364		132.729	0.636364		155.838	0.636364		132.352	0.636364		131.944	0.636364		131.595	0.636364
224.688	0.646465		135.633	0.646465		148.543	0.646465		133.323	0.646465		130.649	0.646465		133.032	0.646465		156.863	0.646465		132.681	0.646465		132.433	0.646465		131.916	0.646465
225.494	0.656566		136.04	0.656566		148.688	0.656566		133.654	0.656566		129.942	0.656566		133.375	0.656566		157.701	0.656566		133.066	0.656566		132.864	0.656566		132.283	0.656566
226.899	0.666667		136.606	0.666667		149.387	0.666667		134.318	0.666667		128.942	0.666667		133.882	0.666667		157.873	0.666667		133.672	0.666667		133.124	0.666667		132.841	0.666667
228.76	0.676768		137.294	0.676768		150.513	0.676768		135.235	0.676768		127.721	0.676768		134.514	0.676768		157.541	0.676768		134.447	0.676768		133.258	0.676768		133.549	0.676767
230.636	0.686869		137.986	0.686869		151.642	0.686869		136.158	0.686869		126.471	0.686869		135.148	0.686869		157.182	0.686869		135.226	0.686869		133.386	0.686869		134.262	0.686869
232.503	0.69697		138.674	0.69697		152.752	0.69697		137.077	0.696969		125.203	0.69697		135.778	0.69697		156.823	0.69697		136.003	0.69697		133.513	0.69697		134.971	0.69697
234.363	0.707071		139.36	0.707071		153.843	0.707071		137.99	0.707071		123.916	0.707071		136.404	0.707071		156.463	0.707071		136.775	0.707071		133.638	0.707071		135.678	0.707071
236.214	0.717172		140.043	0.717172		154.915	0.717172		138.899	0.717172		122.61	0.717172		137.026	0.717172		156.102	0.717172		137.545	0.717172		133.763	0.717172		136.382	0.717172
238.057	0.727273		140.724	0.727273		155.969	0.727273		139.802	0.727272		121.285	0.727273		137.645	0.727273		155.74	0.727273		138.311	0.727273		133.888	0.727273		137.083	0.727272
240.213	0.737374		141.947	0.737374		157.218	0.737374		141.169	0.737374		120.313	0.737374		138.536	0.737374		155.66	0.737374		139.368	0.737374		134.375	0.737374		138.068	0.737374
244.371	0.747475		146.576	0.747475		159.784	0.747475		145.469	0.747475		121.654	0.747475		141.159	0.747475		157.355	0.747475		142.265	0.747475		137.158	0.747475		140.862	0.747475
250.433	0.757576		154.445	0.757576		163.609	0.757576		152.559	0.757576		125.211	0.757576		145.439	0.757576		160.75	0.757576		146.921	0.757576		142.137	0.757576		145.387	0.757576
256.679	0.767677		162.644	0.767677		167.554	0.767677		159.934	0.767677		129.01	0.767677		149.902	0.767677		164.343	0.767677		151.769	0.767677		147.358	0.767677		150.101	0.767677
262.861	0.777778		170.749	0.777778		171.455	0.777778		167.228	0.777778		132.765	0.777778		154.332	0.777778		167.914	0.777778		156.578	0.777778		152.536	0.777778		154.777	0.777778
268.978	0.787879		178.761	0.787879		175.313	0.787879		174.442	0.787879		136.475	0.787879		158.732	0.787879		171.462	0.787879		161.351	0.787879		157.671	0.787879		159.415	0.787879
275.031	0.79798		186.682	0.79798		179.126	0.79798		181.578	0.79798		140.142	0.79798		163.099	0.79798		174.99	0.79798		166.086	0.79798		162.763	0.79798		164.016	0.79798
281.023	0.808081		194.514	0.808081		182.896	0.808081		188.637	0.808081		143.766	0.808081		167.436	0.808081		178.495	0.808081		170.784	0.808081		167.813	0.808081		168.58	0.808081
287.221	0.818182		202.821	0.818182		187.154	0.818182		196.107	0.818182		148.302	0.818182		172.387	0.818182		182.635	0.818182		176.061	0.818182		173.449	0.818182		173.729	0.818182
297.071	0.828283		218.793	0.828283		198.696	0.828283		210.223	0.828283		165.938	0.828283		186.232	0.828283		195.851	0.828283		189.825	0.828283		187.758	0.828283		187.478	0.828283
311.236	0.838384		243.757	0.838384		218.801	0.838384		232.159	0.838384		198.787	0.838384		210.516	0.838384		219.749	0.838384		213.558	0.838384		212.26	0.838384		211.334	0.838384
326.109	0.848485		270.093	0.848485		240.302	0.848485		255.337	0.848485		233.781	0.848485		236.489	0.848485		245.447	0.848485		238.908	0.848485		238.412	0.848485		236.835	0.848485
340.596	0.858586		295.508	0.858586		261.045	0.858586		277.773	0.858586		267.039	0.858586		261.522	0.858586		270.268	0.858586		263.359	0.858586		263.637	0.858586		261.426	0.858586
354.713	0.868687		320.051	0.868687		281.07	0.868687		299.504	0.868687		298.693	0.868687		285.664	0.868687		294.263	0.868687		286.959	0.868687		287.981	0.868687		285.157	0.868687
368.474	0.878788		343.766	0.878788		300.417	0.878788		320.562	0.878788		328.86	0.878788		308.964	0.878788		317.474	0.878788		309.752	0.878788		311.492	0.878788		308.072	0.878788
381.885	0.888889		366.676	0.888889		319.119	0.888889		340.979	0.888889		357.649	0.888889		331.465	0.888889		339.944	0.888889		331.779	0.888889		334.212	0.888889		330.214	0.888889
395.114	0.89899		388.93	0.89899		337.413	0.89899		360.928	0.89899		385.35	0.89899		353.386	0.89899		361.876	0.89899		353.255	0.89899		356.378	0.89899		351.805	0.89899
417.703	0.909091		415.2	0.909091		368.57	0.909091		389.647	0.909091		424.183	0.909091		386.096	0.909091		393.997	0.909091		385.562	0.909091		390.76	0.909091		384.62	0.909091
454.873	0.919192		448.271	0.919192		419.738	0.919192		432.385	0.919192		480.95	0.919192		435.869	0.919192		442.234	0.919192		434.947	0.919192		444.301	0.919192		435.055	0.919192
496.235	0.929293		483.352	0.929293		476.16	0.929293		479.156	0.929293		542.157	0.929293		490.162	0.929293		494.907	0.929293		488.814	0.929293		502.702	0.929293		489.976	0.929293
535.673	0.939394		517.404	0.939394		529.222	0.939394		523.93	0.939394		599.744	0.939394		541.553	0.939394		545.146	0.939394		539.747	0.939394		557.585	0.939394		541.716	0.939394
574.843	0.949495		548.008	0.949495		580.492	0.949495		567.338	0.949495		653.501	0.949495		592.14	0.949495		596.588	0.949495		591.098	0.949495		612.307	0.949495		594.935	0.949495
615.069	0.959596		574.017	0.959596		631.771	0.959596		610.315	0.959596		704.556	0.959596		644.133	0.959596		652.468	0.959596		645.901	0.959596		670.285	0.959596		653.449	0.959596
651.223	0.969697		599.18	0.969697		678.756	0.969697		650.636	0.969697		751.044	0.969697		692.361	0.969697		711.765	0.969697		697.204	0.969697		724.622	0.969697		708.218	0.969697
665.121	0.979798		628.612	0.979798		718.169	0.979798		687.147	0.979798		789.392	0.979798		732.013	0.979798		747.691	0.979798		738.545	0.979798		767.878	0.979798		751.149	0.979798
665.934	0.989899		681.011	0.989899		764.93	0.989899		733.77	0.989899		826.179	0.989899		774.831	0.989899		701.231	0.989899		779.803	0.989899		805.332	0.989899		790.832	0.989899
668.679	1		716.962	1		793.502	1		762.714	1		845.855	1		799.796	1		649.142	1		802.778	1		823.97	1		811.912	1
